# Supplementary material for: Synthetic intrinsically disordered protein fusion tags that enhance protein solubility
Source: Nat Commun. 2024 May 2;15:3727. doi: 10.1038/s41467-024-47519-7 (PMC11066018; doi:10.1038/s41467-024-47519-7)
Supplement: Supplementary file 4 — Supplementary Data 1 [file 41467_2024_47519_MOESM4_ESM.xlsx]

## Sheet: Sheet1
PGAAGA	PGDDGA	PGWGGA	PGWGFA	PGDGDR	PGWGGR	PGWFGR	PGEGNI	PGGNMV	PGGDGI	PGDGWT	PGGHSQ	PGQWGT	PGGTEI	PGGGGK	PGTGGV	PGHTGV	PGYIGT	PGYLGV	PGMYGT
PGAGRA	PGQGDA	PGGGYA	PGGFYA	PGGRDQ	PGYGGR	PGYGFR	PGNEGL	PGGNFS	PGGDGL	PGDGYT	PGGQHT	PGYQGT	PGEGWI	PGGGGS	PGWGGV	PGGWHV	PGVGTI	PGGVLV	PGMVGT
PGGNAA	PGDGEA	PGGAGV	PGAFGV	PGEDGR	PGGGVR	PGFRGV	PGGENK	PGGFNT	PGGDGK	PGDTGV	PGGHWQ	PGGTVQ	PGGEYI	PGGGGT	PGGGYV	PGYHGV	PGGWWI	PGKKGK	PGWMGV
PGDAGA	PGGDGA	PGGHHA	PGSGAS	PGGGDR	PGGHHR	PGSRGS	PGGNME	PGFNGV	PGGDGS	PGGWDV	PGGYHQ	PGGWWQ	PGVEGI	PGGGGV	PGGGVV	PGGVHV	PGGWYI	PGMKGK	PGGMYV
PGGAQA	PGGHDA	PGAHGI	PGGTAS	PGHGDR	PGRGHI	PGGSTR	PGGNFE	PGNGSS	PGGDGT	PGDYGV	PGHQGV	PGYWGQ	PGELGL	PGGHGI	PGHHGI	PGIIGI	PGWIGV	PGKFGK	PGGVMV
PGEAGA	PGADGI	PGHGAL	PGGWSA	PGRGDI	PGGHRL	PGGRWS	PGGNES	PGNSGT	PGGGDV	PGDVGV	PGIGQI	PGGVWQ	PGLKGE	PGGHGL	PGHHGL	PGGLII	PGYYGI	PGKKGS	PGFFGS
PGGAGA	PGADGL	PGGKHA	PGGYSA	PGDLGR	PGHRGK	PGYGRS	PGGNET	PGGNWS	PGHDGI	PGQQGQ	PGGLQI	PGYYGQ	PGMLGE	PGHGGK	PGGHHK	PGGKII	PGGIYV	PGTKGK	PGFFGT
PGAGHA	PGKGDA	PGGHMA	PGGSAV	PGDKGR	PGHMGR	PGRVGS	PGGWNE	PGYGNS	PGGDHL	PGGQQE	PGGQKI	PGGQYV	PGGFEL	PGGHGS	PGHGHS	PGGIMI	PGVGIV	PGGWKK	PGGFFV
PGAGAI	PGGMDA	PGFGHA	PGGTAT	PGGMDR	PGFGHR	PGRGTT	PGYNGE	PGVGNS	PGHGDK	PGQGGQ	PGGQMI	PGVQGV	PGELGS	PGHGGT	PGHHGT	PGIFGI	PGLLGL	PGKYGK	PGFGSS
PGAGAL	PGFGDA	PGHGAS	PGGWAT	PGGFDR	PGHGRS	PGRWGT	PGEGNV	PGNTGT	PGHGDS	PGGHQQ	PGIFGQ	PGGEEE	PGLEGT	PGHGGV	PGHHGV	PGIGSI	PGLKGL	PGGKKV	PGSGFT
PGGKAA	PGGADS	PGHGAT	PGYAGT	PGRDGS	PGTHGR	PGRYGT	PGGGNI	PGGWNT	PGHDGT	PGQIGQ	PGGSQI	PGGGEE	PGWEGL	PGIGGI	PGHGII	PGGIIT	PGGMLL	PGGMMK	PGGFWS
PGAGMA	PGADGT	PGWHGA	PGAVGT	PGRDGT	PGWGHR	PGTVGR	PGGGNL	PGYGNT	PGGDHV	PGGLQQ	PGQGTI	PGEHGE	PGYLGE	PGGLGI	PGGHIL	PGWIGI	PGFLGL	PGMFGK	PGYFGS
PGAGFA	PGGDWA	PGYGHA	PGGWWA	PGDWGR	PGYHGR	PGWGWR	PGGNGK	PGNVGT	PGGDII	PGGQKQ	PGGQWI	PGEGEI	PGLGVE	PGKGGI	PGGKHI	PGGIYI	PGLGLS	PGGMSK	PGFVGS
PGAGAS	PGDGYA	PGGHVA	PGYGWA	PGGYDR	PGHRGV	PGWYGR	PGGNGS	PGWGNV	PGGLDI	PGQMGQ	PGQGYI	PGELGE	PGEKGK	PGGMGI	PGGHMI	PGVIGI	PGTLGL	PGMKGT	PGTFGT
PGGTAA	PGGDAV	PGAIGI	PGGWVA	PGRGDV	PGIGIR	PGGWVR	PGGNGT	PGYNGV	PGGDKI	PGFQGQ	PGQGIV	PGEKGE	PGGKME	PGGFGI	PGHFGI	PGILGL	PGGLWL	PGGMWK	PGWFGT
PGWAGA	PGGQQA	PGGLAI	PGYGYA	PGQGQR	PGLRGI	PGYYGR	PGGGNV	PGGNVV	PGDGMI	PGQGSQ	PGQLGL	PGGMEE	PGGFEK	PGGIGS	PGGHSI	PGIGKL	PGLYGL	PGYMGK	PGYFGT
PGGAYA	PGEGAQ	PGGKAI	PGVGYA	PGQRGE	PGGKRI	PGGRYV	PGGHNI	PGDDGQ	PGGDFI	PGTQGQ	PGKQGL	PGFEGE	PGGKES	PGGGTI	PGHGTI	PGGIML	PGLLGV	PGKGMV	PGTFGV
PGVAGA	PGGGQA	PGAMGI	PGVGVA	PGRGGQ	PGGIMR	PGGRVV	PGNHGL	PGDGDE	PGGIDS	PGWGQQ	PGQGML	PGESGE	PGGKET	PGGGWI	PGWHGI	PGGLFI	PGGKKL	PGFFGK	PGWFGV
PGGRAR	PGGHQA	PGFGIA	PGRRGR	PGGHRQ	PGFGRI	PGNNGQ	PGGHNK	PGDDGI	PGGTDI	PGYGQQ	PGFLGQ	PGEEGT	PGKWGE	PGGGYI	PGGYHI	PGGLSI	PGGMKL	PGGKFS	PGFYGV
PGANGR	PGIGQA	PGSGAI	PGGRNR	PGIQGR	PGRIGS	PGGNNE	PGGNHS	PGDGDL	PGGDWI	PGVQGQ	PGQSGL	PGEWGE	PGYKGE	PGGIGV	PGHIGV	PGGLTI	PGFGKL	PGKFGT	PGFVGV
PGGADR	PGAQGL	PGGTIA	PGGRDR	PGGLQR	PGIRGT	PGGNNI	PGHNGT	PGGDDK	PGGDYI	PGQEGE	PGTLGQ	PGYEGE	PGEGKV	PGLGGL	PGGLHL	PGIGWL	PGKSGL	PGFWGK	PGSGSS
PGRGQA	PGGKQA	PGAGWI	PGQGRR	PGQRGK	PGGWRI	PGGNNL	PGGNHV	PGDDGS	PGGIDV	PGGEGQ	PGGLWQ	PGGEEV	PGGMME	PGGKGL	PGKGHL	PGGLYI	PGGKTL	PGYFGK	PGSTGS
PGAEGR	PGGQMA	PGAYGI	PGRGRE	PGMQGR	PGYGRI	PGNNGK	PGNIGI	PGDDGT	PGDGLL	PGHEGQ	PGQYGL	PGGGGE	PGGMFE	PGMGGL	PGHMGL	PGVIGL	PGGWKL	PGGKFV	PGSGWS
PGGRGA	PGFGQA	PGAIGV	PGGGRR	PGQGFR	PGIGVR	PGNNGS	PGGLNI	PGGDDV	PGDGKL	PGGEQI	PGQLGV	PGGGHE	PGMEGS	PGGGFL	PGHFGL	PGIKGK	PGKGYL	PGSKGS	PGGSYS
PGRGHA	PGAQGS	PGLGLA	PGGRHR	PGRQGS	PGLRGL	PGGNNT	PGGKNI	PGDQGQ	PGMDGL	PGQGLE	PGKKGQ	PGIGGE	PGTGME	PGGLGS	PGHSGL	PGGKMI	PGKGVL	PGGTKS	PGSSGV
PGIGAR	PGAGQT	PGKGLA	PGRRGI	PGRGQT	PGRKGL	PGNGNV	PGGNMI	PGGQDE	PGFGDL	PGGKQE	PGMQGK	PGGEGL	PGGWME	PGGGLT	PGGLHT	PGFGKI	PGGMML	PGKWGS	PGTSGT
PGRGLA	PGWGQA	PGGMLA	PGGLRR	PGQWGR	PGRGML	PGDNGQ	PGGNFI	PGGDGQ	PGDLGS	PGGMEQ	PGGFQK	PGGEGK	PGMGYE	PGGGWL	PGGHWL	PGGSKI	PGFMGL	PGYGKS	PGGTWS
PGGRKA	PGQGYA	PGFGAL	PGKRGR	PGYGRQ	PGFRGL	PGGDNE	PGSNGI	PGGHDQ	PGGTDL	PGQFGE	PGQGSK	PGGMGE	PGGVME	PGGGYL	PGGHYL	PGGKTI	PGMLGS	PGKVGS	PGGSYT
PGGMRA	PGQGAV	PGGSAL	PGRGMR	PGQVGR	PGGRSL	PGDGNI	PGNIGT	PGGIDQ	PGWDGL	PGQEGS	PGGQKT	PGGGFE	PGFFGE	PGGVGL	PGGLHV	PGWGKI	PGGTML	PGGKTT	PGVGTS
PGFGRA	PGGAEE	PGGATL	PGFRGR	PGERGE	PGRGLT	PGGNDL	PGGNWI	PGQGDL	PGDGYL	PGTEGQ	PGGKWQ	PGGGSE	PGEFGS	PGGKGK	PGKHGK	PGGKYI	PGGWML	PGGTWK	PGWGWS
PGAGSR	PGGEGA	PGWGLA	PGRRGS	PGEGGR	PGRWGL	PGNDGK	PGNYGI	PGKDGQ	PGLGDV	PGGEWQ	PGKYGQ	PGEGGT	PGGFET	PGGGMK	PGHGMK	PGGKVI	PGMYGL	PGYKGT	PGWYGS
PGRGAT	PGHGEA	PGYGLA	PGTRGR	PGHEGR	PGGLYR	PGDNGS	PGGNIV	PGGDMQ	PGKGDK	PGGQYE	PGQGKV	PGWGGE	PGWGFE	PGGFGK	PGGHFK	PGMGMI	PGGMLV	PGGVTK	PGWVGS
PGWGAR	PGAEGI	PGALGV	PGRGWR	PGIEGR	PGGRVL	PGGNDT	PGGNLL	PGFDGQ	PGGMDK	PGQGEV	PGGMMQ	PGYGGE	PGYFGE	PGSGGK	PGGKHS	PGFGMI	PGFFGL	PGWWGK	PGGYYS
PGRGYA	PGAGEL	PGGAKK	PGGRYR	PGERGL	PGKRGK	PGDNGV	PGGKNL	PGSDGQ	PGFDGK	PGGGGQ	PGGFMQ	PGGEGV	PGGEFV	PGGKGT	PGGKHT	PGMIGS	PGLGFS	PGGWYK	PGYSGV
PGVGRA	PGEGKA	PGGKMA	PGRRGV	PGEKGR	PGGKMR	PGQGNQ	PGGNML	PGDQGT	PGGKDS	PGHGGQ	PGMQGS	PGGHHE	PGSEGS	PGGWGK	PGGHWK	PGGTMI	PGGTFL	PGGVWK	PGGVVS
PGGNNA	PGAGME	PGGAFK	PGGNNR	PGGEMR	PGGKFR	PGNEGQ	PGFNGL	PGDWGQ	PGKDGT	PGGIGQ	PGQMGT	PGEHGI	PGGSET	PGGGYK	PGYHGK	PGWGMI	PGWFGL	PGYYGK	PGTTGT
PGDNGA	PGGFEA	PGGSKA	PGGDNR	PGRGFE	PGGSKR	PGNGGQ	PGGNSL	PGDYGQ	PGGWDK	PGGQGL	PGGMWQ	PGHEGL	PGEGWS	PGGKGV	PGGKHV	PGMYGI	PGYFGL	PGYVGK	PGTWGT
PGQGNA	PGGEAS	PGKGTA	PGNRGQ	PGGRES	PGRKGT	PGHNGQ	PGLNGT	PGVDGQ	PGGDYK	PGGKGQ	PGYMGQ	PGGEHK	PGYEGS	PGGMGS	PGHMGS	PGIGMV	PGFGVL	PGGKVV	PGYTGT
PGAGNE	PGGATE	PGGAWK	PGNRGE	PGGRTE	PGGWKR	PGQNGI	PGWNGL	PGGEDE	PGDGKV	PGGGMQ	PGVMGQ	PGHGME	PGVEGS	PGGMGT	PGHMGT	PGFGFI	PGLSGS	PGMMGS	PGVTGT
PGGGNA	PGGWAE	PGAGYK	PGGGNR	PGEGWR	PGKGYR	PGNQGL	PGGNYL	PGDGGE	PGDMGS	PGFGGQ	PGGFFQ	PGHFGE	PGGTET	PGMGGV	PGHMGV	PGSFGI	PGSLGT	PGMMGT	PGGWWT
PGNGHA	PGGAYE	PGVGAK	PGHGNR	PGGEYR	PGKGVR	PGNGKQ	PGLNGV	PGDHGE	PGDMGT	PGSGGQ	PGSFGQ	PGHEGS	PGWEGT	PGGFGS	PGHGFS	PGTFGI	PGWLGS	PGMMGV	PGWYGT
PGANGI	PGAGEV	PGGMMA	PGNRGI	PGEVGR	PGGMMR	PGGNMQ	PGKNGK	PGEDGI	PGGMDV	PGGTGQ	PGGQFT	PGHEGT	PGGYTE	PGGFGT	PGFHGT	PGFWGI	PGYLGS	PGMFGS	PGWVGT
PGANGL	PGGGGA	PGGMFA	PGGRNL	PGGGGR	PGGMFR	PGNFGQ	PGGNMK	PGLDGE	PGGFDS	PGWGGQ	PGGFWQ	PGWHGE	PGGETV	PGFGGV	PGHFGV	PGFYGI	PGSVGL	PGMFGT	PGYYGT
PGAGNK	PGGGHA	PGGMAS	PGNKGR	PGGGHR	PGGSMR	PGGNQS	PGNFGK	PGEGDK	PGFDGT	PGYGGQ	PGFYGQ	PGHGYE	PGWGWE	PGGGSS	PGSHGS	PGGIFV	PGGTTL	PGFGMV	PGYVGT
PGGNMA	PGGGAI	PGAMGT	PGGMNR	PGGGIR	PGRMGT	PGNQGT	PGGNKS	PGDGME	PGGFDV	PGGGQV	PGFQGV	PGGEHV	PGYWGE	PGSGGT	PGSHGT	PGSIGS	PGGWTL	PGSMGS	PGGTVV
PGFGNA	PGGGLA	PGGMWA	PGFGNR	PGGGLR	PGWGMR	PGGNWQ	PGGNKT	PGFDGE	PGDSGS	PGHHGQ	PGSQGS	PGIGEI	PGWEGV	PGGWGS	PGHGWS	PGGITS	PGTYGL	PGSMGT	PGWWGV
PGGNSA	PGGGAK	PGMYGA	PGRNGS	PGGGKR	PGMYGR	PGGNYQ	PGGWNK	PGDEGS	PGSDGT	PGGQHI	PGGQST	PGELGI	PGGYYE	PGYGGS	PGHYGS	PGGSWI	PGLVGT	PGGMWS	PGGWYV
PGGTNA	PGGGMA	PGMGVA	PGNRGT	PGGGMR	PGMRGV	PGVNGQ	PGNYGK	PGGDTE	PGDGWS	PGHQGL	PGQWGS	PGGKEI	PGGEYV	PGSGGV	PGGSHV	PGYIGS	PGWWGL	PGMYGS	PGVGWV
PGWGNA	PGFGGA	PGFGFA	PGGNWR	PGFGGR	PGFGFR	PGGENE	PGGNKV	PGGWDE	PGGYDS	PGHQGK	PGYQGS	PGEGMI	PGEVGV	PGTGGT	PGTHGT	PGGISV	PGWYGL	PGGMSV	PGGYYV
PGGNYA	PGAGGS	PGAFGS	PGNGYR	PGGRGS	PGGFSR	PGGNGE	PGNMGS	PGGDYE	PGDVGS	PGHMGQ	PGQGSV	PGEGFI	PGGGGI	PGGGWT	PGHWGT	PGTIGT	PGVGWL	PGTMGT	PGGYVV
PGANGV	PGGAGT	PGFGTA	PGRNGV	PGGGTR	PGRFGT	PGGNHE	PGGMNT	PGGDVE	PGTGDT	PGFHGQ	PGQGTT	PGEGSI	PGGGGL	PGGYGT	PGGYHT	PGWGTI	PGYGYL	PGWMGT	PGVVGV
