# Supplementary material for: Synthetic intrinsically disordered protein fusion tags that enhance protein solubility
Source: Nat Commun. 2024 May 2;15:3727. doi: 10.1038/s41467-024-47519-7 (PMC11066018; doi:10.1038/s41467-024-47519-7)
Supplement: Supplementary file 5 — Supplementary Data 2 [file 41467_2024_47519_MOESM5_ESM.xlsx]

## Sheet: Sheet1
1. GGTGCAGCGGGAGCGCCAGGAGCTGCTGGAGCCCCAGGGGCAGCCGGTGCTCCGGGTGCCGCAGGCGCACCA	511. GGTGATGGGTGGACACCGGGAGATGGTTGGACCCCAGGAGACGGATGGACTCCAGGCGATGGCTGGACACCA
2. GGTGCGGGACGAGCGCCAGGAGCCGGTAGAGCACCCGGAGCAGGTCGTGCCCCTGGAGCTGGGAGAGCACCA	512. GGTGATGGTTATACCCCAGGAGATGGATATACTCCGGGAGACGGTTACACTCCAGGCGATGGCTATACACCA
3. GGTGGCAATGCAGCCCCAGGGGGTAACGCCGCTCCTGGAGGAAATGCTGCTCCGGGAGGTAATGCGGCACCA	513. GGTGATACTGGTGTGCCCGGAGACACTGGGGTTCCTGGCGATACGGGAGTCCCTGGAGATACAGGCGTACCA
4. GGTGATGCGGGTGCTCCAGGAGATGCCGGAGCCCCAGGGGATGCAGGCGCTCCCGGTGACGCTGGCGCACCA	514. GGTGGTTGGGATGTGCCAGGAGGGTGGGACGTACCCGGCGGATGGGATGTTCCAGGGGGCTGGGATGTACCA
5. GGTGGGGCTCAAGCACCCGGAGGCGCTCAGGCTCCTGGCGGTGCCCAAGCTCCAGGGGGAGCACAAGCACCA	515. GGTGATTACGGTGTTCCAGGAGATTATGGAGTGCCCGGAGACTATGGGGTCCCTGGCGACTACGGCGTACCA
6. GGTGAAGCGGGTGCGCCTGGGGAAGCCGGTGCTCCGGGAGAGGCAGGAGCCCCTGGAGAAGCTGGCGCACCA	516. GGTGATGTAGGGGTCCCAGGCGATGTCGGTGTGCCCGGAGACGTAGGAGTTCCTGGAGATGTTGGCGTACCA
7. GGTGGAGCGGGTGCGCCTGGAGGTGCCGGTGCTCCGGGAGGGGCAGGAGCCCCAGGGGGAGCTGGCGCACCA	517. GGTCAGCAGGGACAACCCGGTCAACAGGGGCAGCCAGGACAGCAAGGCCAGCCTGGGCAACAAGGTCAACCA
8. GGTGCAGGCCATGCGCCAGGAGCTGGACATGCTCCGGGAGCCGGTCATGCCCCTGGAGCGGGTCACGCACCA	518. GGTGGGCAACAAGAGCCTGGAGGTCAGCAAGAACCCGGCGGTCAACAGGAGCCAGGGGGACAGCAGGAACCA
9. GGTGCCGGTGCAATCCCAGGGGCTGGAGCTATTCCAGGAGCGGGAGCCATACCCGGAGCAGGCGCAATACCA	519. GGTCAAGGCGGCCAACCGGGTCAGGGAGGGCAGCCAGGACAAGGTGGACAGCCTGGGCAAGGAGGTCAACCA
10. GGTGCAGGAGCTTTGCCTGGGGCTGGCGCACTTCCTGGAGCGGGAGCATTACCCGGAGCCGGTGCTTTACCA	520. GGTGGGCACCAACAGCCTGGAGGACATCAACAACCCGGCGGTCATCAGCAGCCAGGGGGACACCAGCAACCA
11. GGTGGTAAAGCTGCGCCAGGAGGAAAAGCGGCTCCGGGTGGGAAAGCAGCCCCTGGAGGTAAGGCAGCACCA	521. GGTCAAATAGGGCAGCCAGGACAAATTGGACAGCCTGGGCAAATCGGCCAACCCGGTCAGATAGGTCAACCA
12. GGTGCGGGAATGGCACCCGGAGCTGGGATGGCCCCTGGAGCAGGCATGGCTCCTGGCGCTGGTATGGCACCA	522. GGTGGACTTCAACAGCCAGGAGGTTTACAACAACCCGGCGGTCTTCAGCAGCCTGGGGGATTACAGCAACCA
13. GGTGCAGGATTTGCTCCCGGAGCGGGTTTTGCGCCTGGAGCTGGCTTTGCCCCAGGAGCCGGTTTCGCACCA	523. GGTGGGCAAAAACAACCCGGCGGTCAGAAACAGCCAGGGGGACAAAAGCAGCCTGGAGGACAGAAGCAACCA
14. GGTGCAGGAGCATCTCCGGGTGCCGGTGCTTCCCCAGGGGCTGGCGCAAGTCCTGGAGCGGGAGCTTCACCA	524. GGTCAAATGGGGCAGCCAGGACAGATGGGACAACCCGGCCAAATGGGTCAGCCTGGACAAATGGGCCAACCA
15. GGTGGAACTGCTGCCCCTGGAGGTACAGCCGCTCCCGGAGGAACCGCAGCTCCTGGGGGTACTGCAGCACCA	525. GGTTTTCAGGGTCAACCGGGATTCCAGGGGCAGCCAGGATTTCAAGGACAGCCTGGGTTCCAAGGTCAACCA
16. GGTTGGGCCGGTGCTCCAGGGTGGGCAGGCGCTCCTGGCTGGGCGGGGGCTCCGGGATGGGCTGGTGCACCA	526. GGTCAAGGATCGCAGCCTGGACAGGGTTCTCAACCGGGGCAAGGTAGTCAGCCAGGACAAGGGAGTCAACCA
17. GGTGGAGCGTATGCCCCTGGGGGAGCTTATGCGCCAGGAGGAGCCTATGCACCCGGCGGAGCATATGCACCA	527. GGTACACAAGGGCAGCCTGGAACGCAAGGTCAACCGGGGACTCAAGGACAGCCAGGAACTCAGGGTCAACCA
18. GGTGTAGCTGGAGCGCCAGGAGTAGCGGGAGCCCCAGGGGTTGCCGGTGCTCCGGGTGTCGCAGGCGCACCA	528. GGTTGGGGGCAACAGCCTGGATGGGGACAACAACCCGGCTGGGGTCAGCAGCCAGGGTGGGGCCAACAACCA
19. GGTGGAAGAGCGAGACCCGGAGGTAGAGCTAGGCCAGGCGGCAGAGCACGTCCTGGGGGAAGGGCTCGACCA	529. GGTTATGGTCAGCAGCCTGGATATGGACAACAACCGGGGTATGGGCAACAGCCAGGATACGGACAGCAACCA
20. GGTGCGAATGGAAGACCCGGAGCAAATGGGCGTCCAGGAGCTAATGGTAGGCCAGGGGCTAACGGTCGACCA	530. GGTGTTCAAGGGCAGCCAGGAGTCCAAGGACAACCCGGCGTACAAGGTCAGCCTGGGGTACAGGGACAACCA
21. GGTGGGGCAGATCGTCCTGGAGGAGCCGATAGACCGGGTGGTGCTGATAGGCCAGGGGGAGCGGATCGACCA	531. GGTCAGGAAGGTGAGCCTGGACAAGAGGGAGAACCCGGTCAAGAAGGCGAGCCAGGGCAGGAGGGGGAACCA
22. GGTAGAGGCCAAGCTCCTGGAAGAGGACAAGCGCCGGGTCGTGGTCAAGCCCCAGGGAGAGGTCAGGCACCA	532. GGTGGGGAAGGACAGCCTGGAGGAGAAGGGCAACCCGGCGGAGAGGGTCAGCCAGGAGGTGAAGGTCAACCA
23. GGTGCCGAAGGGCGTCCTGGAGCGGAGGGTAGGCCAGGGGCTGAAGGAAGACCGGGAGCAGAAGGTCGACCA	533. GGTCACGAGGGACAGCCTGGACATGAGGGTCAGCCAGGGCATGAAGGACAACCCGGACACGAAGGTCAACCA
24. GGTGGAAGAGGTGCTCCCGGAGGCAGAGGAGCCCCAGGGGGTCGTGGCGCTCCAGGAGGTAGAGGGGCACCA	534. GGTGGTGAACAAATTCCTGGAGGAGAGCAAATCCCTGGGGGTGAGCAGATACCGGGCGGAGAACAGATACCA
25. GGTAGAGGTCACGCTCCGGGTCGTGGTCATGCCCCTGGGAGAGGACATGCTCCTGGAAGAGGCCATGCACCA	535. GGTCAAGGTTTGGAGCCAGGACAGGGACTAGAACCGGGGCAAGGATTAGAGCCTGGACAAGGGTTAGAACCA
26. GGTATTGGGGCTCGTCCAGGAATCGGAGCAAGGCCAGGGATAGGAGCTAGACCCGGCATAGGTGCGCGACCA	536. GGTGGGAAGCAGGAGCCTGGAGGAAAACAAGAACCGGGCGGAAAGCAAGAGCCAGGGGGTAAACAGGAACCA
27. GGTAGAGGTCTCGCTCCTGGAAGAGGACTTGCTCCCGGTCGTGGATTAGCCCCAGGCAGAGGGTTAGCACCA	537. GGTGGTATGGAACAGCCAGGAGGGATGGAGCAGCCTGGGGGCATGGAACAACCCGGCGGAATGGAACAACCA
28. GGTGGAAGAAAGGCTCCTGGCGGTCGTAAAGCCCCTGGAGGACGCAAAGCTCCCGGAGGTAGAAAAGCACCA	538. GGTCAATTCGGCGAGCCAGGACAATTTGGTGAACCCGGACAGTTTGGAGAGCCTGGGCAGTTCGGTGAACCA
29. GGTGGGATGAGAGCGCCAGGAGGTATGCGAGCCCCTGGAGGAATGCGTGCTCCGGGAGGCATGAGGGCACCA	539. GGTCAGGAAGGATCTCCAGGACAGGAGGGTTCGCCTGGGCAAGAAGGTAGTCCCGGTCAAGAGGGGTCACCA
30. GGTTTTGGTCGTGCTCCGGGATTTGGACGAGCGCCTGGATTCGGTAGAGCCCCAGGGTTTGGCAGAGCACCA	540. GGTACAGAAGGACAGCCAGGAACAGAGGGTCAACCGGGGACTGAAGGGCAGCCTGGAACGGAAGGTCAACCA
31. GGTGCCGGATCTCGTCCTGGAGCGGGTTCTAGGCCAGGGGCTGGGTCAAGACCGGGAGCAGGTAGTCGACCA	541. GGTGGTGAATGGCAACCCGGAGGAGAGTGGCAACCTGGGGGCGAATGGCAGCCTGGAGGGGAATGGCAACCA
32. GGTAGAGGTGCGACCCCAGGCAGAGGAGCTACTCCCGGACGTGGAGCAACGCCAGGAAGAGGGGCTACACCA	542. GGTGGGCAATATGAGCCTGGAGGACAGTATGAACCCGGCGGTCAGTACGAGCCAGGGGGACAATACGAACCA
33. GGTTGGGGAGCAAGACCCGGCTGGGGCGCTCGTCCAGGGTGGGGAGCTAGGCCAGGATGGGGTGCCCGACCA	543. GGTCAAGGTGAAGTACCCGGACAAGGAGAGGTTCCAGGCCAAGGCGAAGTTCCTGGGCAAGGGGAAGTACCA
34. GGTCGTGGCTATGCCCCAGGAAGAGGTTACGCTCCCGGTAGAGGGTATGCGCCTGGACGAGGATATGCACCA	544. GGTGGGGGAGGGCAGCCAGGGGGTGGTGGACAACCCGGCGGAGGAGGTCAGCCTGGAGGCGGTGGCCAACCA
35. GGTGTTGGACGAGCCCCTGGAGTCGGTCGTGCTCCCGGAGTGGGTAGAGCGCCAGGAGTAGGAAGAGCACCA	545. GGTCATGGGGGTCAGCCTGGACACGGCGGACAACCGGGACATGGAGGACAGCCAGGGCATGGTGGTCAACCA
36. GGTGGAAACAATGCCCCTGGAGGTAACAACGCTCCCGGAGGAAATAATGCTCCTGGCGGTAATAACGCACCA	546. GGTGGAATTGGTCAGCCAGGAGGTATAGGACAACCCGGCGGAATAGGGCAGCCTGGGGGAATCGGTCAACCA
37. GGTGATAACGGAGCCCCTGGGGACAATGGCGCTCCTGGAGATAATGGAGCACCGGGTGACAACGGCGCACCA	547. GGTGGTCAGGGTCTTCCAGGAGGTCAAGGTTTACCGGGCGGCCAAGGATTGCCTGGGGGACAAGGGTTACCA
38. GGTCAAGGTAATGCCCCAGGCCAAGGAAATGCTCCGGGTCAGGGTAACGCTCCTGGACAAGGGAATGCACCA	548. GGTGGGAAAGGTCAACCCGGCGGTAAGGGGCAGCCTGGAGGTAAAGGACAGCCAGGAGGAAAAGGCCAACCA
39. GGTGCCGGAAATGAGCCAGGAGCAGGGAATGAACCGGGAGCTGGAAACGAGCCTGGGGCGGGTAATGAACCA	549. GGTGGTGGAATGCAACCGGGCGGAGGTATGCAGCCAGGGGGTGGGATGCAACCTGGAGGAGGCATGCAACCA
40. GGTGGTGGAAATGCTCCCGGAGGGGGTAACGCTCCTGGAGGAGGTAATGCCCCAGGCGGTGGCAATGCACCA	550. GGTTTTGGAGGGCAGCCTGGGTTTGGTGGTCAACCGGGATTCGGCGGACAGCCAGGATTTGGGGGTCAACCA
41. GGTAACGGTCACGCTCCTGGAAATGGACATGCTCCGGGTAATGGTCATGCGCCAGGGAATGGGCATGCACCA	551. GGTAGCGGAGGGCAGCCTGGAAGTGGAGGTCAACCGGGTTCTGGGGGACAGCCAGGATCAGGTGGTCAACCA
42. GGTGCGAATGGAATCCCTGGAGCAAATGGCATACCCGGAGCTAACGGTATTCCTGGGGCTAATGGTATACCA	552. GGTGGTACAGGACAACCCGGCGGAACTGGTCAGCCTGGAGGTACTGGGCAGCCAGGGGGAACAGGTCAACCA
43. GGTGCGAATGGATTGCCAGGAGCTAACGGACTTCCAGGGGCTAATGGTCTACCGGGAGCAAATGGGTTACCA	553. GGTTGGGGAGGACAGCCAGGGTGGGGTGGTCAACCCGGCTGGGGCGGTCAGCCTGGATGGGGAGGTCAACCA
44. GGTGCCGGAAATAAGCCAGGAGCAGGGAATAAACCGGGAGCTGGAAACAAGCCTGGGGCGGGTAATAAACCA	554. GGTTATGGAGGGCAGCCAGGATACGGCGGACAGCCTGGGTATGGTGGTCAACCGGGATATGGGGGTCAACCA
45. GGTGGAAATATGGCTCCAGGCGGTAATATGGCCCCAGGAGGAAACATGGCACCCGGAGGGAATATGGCACCA	555. GGTGGTGGACAAGTCCCTGGAGGCGGTCAAGTACCCGGAGGAGGGCAAGTTCCTGGGGGAGGTCAGGTACCA
46. GGTTTTGGAAATGCTCCGGGTTTCGGTAACGCTCCTGGATTTGGTAATGCCCCTGGCTTTGGGAATGCACCA	556. GGTCACCACGGTCAGCCAGGACATCACGGACAACCGGGTCATCATGGGCAGCCTGGACACCATGGACAACCA
47. GGTGGAAATTCTGCTCCAGGCGGTAACTCAGCTCCGGGAGGTAATAGTGCCCCAGGAGGAAACAGTGCACCA	557. GGTGGGCAGCACATTCCTGGCGGTCAACATATACCCGGAGGTCAGCATATTCCAGGGGGACAACACATACCA
48. GGTGGTACGAATGCCCCTGGCGGTACAAATGCTCCCGGAGGTACTAACGCTCCTGGAGGAACTAATGCACCA	558. GGTCACCAAGGACTTCCTGGACATCAAGGTTTACCGGGGCATCAGGGTCTCCCAGGCCATCAAGGGTTACCA
49. GGTTGGGGCAATGCGCCGGGATGGGGAAACGCTCCTGGCTGGGGTAATGCTCCAGGGTGGGGGAATGCACCA	559. GGTCATCAAGGAAAGCCAGGACATCAGGGTAAACCGGGGCATCAAGGGAAGCCTGGACACCAAGGTAAACCA
50. GGTGGAAATTATGCCCCAGGCGGTAACTATGCTCCCGGAGGAAACTACGCTCCTGGAGGGAATTACGCACCA	560. GGTCATATGGGACAGCCTGGACATATGGGCCAACCCGGTCACATGGGTCAGCCAGGGCATATGGGGCAACCA
51. GGTGCGAATGGCGTACCCGGAGCTAATGGAGTCCCTGGGGCTAACGGTGTTCCAGGAGCAAATGGTGTACCA	561. GGTTTTCATGGTCAGCCAGGGTTCCATGGGCAACCGGGATTCCACGGACAGCCTGGATTTCACGGCCAACCA
52. GGTGATGATGGAGCGCCAGGGGACGACGGTGCTCCCGGAGACGATGGGGCTCCTGGAGATGACGGCGCACCA	562. GGTGGGCATTCTCAACCCGGCGGTCATAGTCAGCCTGGAGGACATTCACAGCCAGGGGGACACTCGCAACCA
53. GGTCAGGGAGACGCTCCAGGCCAAGGAGATGCCCCAGGACAAGGTGATGCTCCGGGTCAAGGCGATGCACCA	563. GGTGGGCAGCACACTCCTGGCGGTCAACATACTCCCGGAGGTCAGCATACCCCTGGAGGACAACACACACCA
54. GGTGACGGTGAGGCTCCAGGAGATGGTGAAGCCCCTGGCGATGGAGAAGCTCCGGGTGATGGGGAAGCACCA	564. GGTGGTCATTGGCAACCCGGCGGTCACTGGCAACCTGGGGGACATTGGCAGCCTGGAGGGCATTGGCAACCA
55. GGTGGAGACGGTGCTCCCGGAGGAGATGGCGCTCCTGGAGGCGATGGAGCCCCTGGGGGTGATGGTGCACCA	565. GGTGGATACCATCAGCCAGGAGGTTATCATCAACCGGGCGGCTATCACCAGCCTGGGGGTTACCACCAACCA
56. GGTGGACATGATGCCCCAGGCGGCCATGACGCTCCTGGAGGTCACGATGCTCCCGGAGGACACGACGCACCA	566. GGTCACCAAGGCGTTCCAGGCCATCAAGGAGTCCCAGGACATCAAGGTGTACCGGGGCATCAGGGTGTACCA
57. GGTGCTGATGGAATACCCGGAGCCGATGGCATTCCTGGGGCGGACGGTATCCCTGGAGCAGATGGTATACCA	567. GGTATAGGACAAATTCCAGGAATCGGTCAGATACCCGGAATAGGTCAAATCCCTGGCATTGGGCAAATACCA
58. GGTGCTGACGGTTTGCCAGGGGCGGATGGTCTACCGGGAGCAGATGGACTTCCTGGAGCCGATGGGTTACCA	568. GGTGGCTTGCAGATTCCAGGAGGACTTCAAATTCCGGGCGGTTTACAAATCCCAGGGGGTCTACAGATACCA
59. GGTAAGGGAGACGCTCCAGGAAAAGGAGATGCTCCGGGTAAAGGCGATGCCCCTGGGAAAGGTGATGCACCA	569. GGTGGGCAGAAGATTCCAGGGGGACAAAAAATACCCGGAGGTCAGAAAATTCCTGGCGGTCAAAAGATACCA
60. GGTGGCATGGATGCCCCAGGAGGAATGGATGCTCCAGGCGGTATGGACGCTCCGGGAGGGATGGATGCACCA	570. GGTGGGCAAATGATCCCTGGCGGTCAAATGATACCCGGAGGTCAGATGATTCCTGGAGGACAAATGATACCA
61. GGTTTTGGCGATGCTCCTGGGTTCGGAGACGCTCCCGGCTTTGGTGATGCCCCTGGATTTGGAGATGCACCA	571. GGTATATTTGGACAGCCTGGAATCTTTGGTCAACCCGGAATTTTTGGGCAGCCAGGGATATTCGGTCAACCA
62. GGTGGGGCAGATTCTCCCGGTGGAGCCGATTCGCCAGGGGGTGCTGATAGTCCAGGAGGAGCGGATTCACCA	572. GGTGGCAGTCAGATACCGGGCGGATCACAAATTCCAGGGGGTTCTCAAATCCCAGGAGGCTCGCAAATACCA
63. GGTGCCGATGGAACTCCTGGAGCGGATGGTACGCCAGGGGCTGACGGTACTCCGGGAGCAGATGGGACACCA	573. GGTCAAGGAACTATCCCAGGACAGGGTACGATTCCAGGCCAAGGTACAATTCCGGGGCAAGGGACTATACCA
64. GGTGGGGATTGGGCCCCTGGCGGTGACTGGGCACCCGGAGGAGATTGGGCTCCAGGAGGTGATTGGGCACCA	574. GGTGGGCAATGGATACCCGGAGGTCAATGGATTCCTGGCGGTCAGTGGATCCCTGGAGGACAATGGATACCA
65. GGTGATGGTTATGCCCCTGGCGATGGATATGCTCCTGGAGACGGCTACGCTCCCGGAGATGGGTATGCACCA	575. GGTCAGGGGTACATTCCTGGGCAAGGCTACATACCGGGACAAGGTTATATTCCAGGCCAAGGATATATACCA
66. GGTGGTGATGCGGTTCCTGGAGGAGATGCAGTACCCGGAGGCGATGCTGTGCCAGGGGGAGACGCTGTACCA	576. GGTCAAGGTATTGTTCCAGGACAGGGTATAGTACCGGGGCAAGGAATCGTCCCAGGCCAAGGGATAGTACCA
67. GGTGGACAACAAGCCCCTGGCGGTCAACAGGCTCCTGGAGGTCAGCAAGCTCCCGGAGGACAGCAGGCACCA	577. GGTCAGTTAGGACTTCCTGGGCAACTCGGTCTCCCTGGACAATTAGGTTTACCCGGACAGCTTGGCTTACCA
68. GGTGAAGGAGCCCAACCCGGCGAAGGTGCTCAGCCTGGAGAAGGGGCACAGCCAGGAGAGGGAGCTCAACCA	578. GGTAAGCAAGGTTTACCCGGAAAACAAGGACTCCCAGGAAAGCAGGGTCTTCCAGGCAAACAGGGGTTACCA
69. GGTGGTGGACAAGCTCCTGGAGGAGGCCAAGCCCCAGGCGGAGGTCAAGCACCGGGAGGGGGTCAGGCACCA	579. GGTCAAGGAATGCTCCCAGGCCAAGGTATGCTTCCAGGACAAGGGATGTTACCGGGTCAGGGCATGTTACCA
70. GGTGGGCATCAGGCTCCTGGCGGTCATCAAGCCCCTGGAGGTCACCAAGCTCCCGGAGGACATCAAGCACCA	580. GGTTTTCTCGGACAGCCTGGATTCTTAGGTCAACCGGGATTTTTGGGGCAGCCAGGGTTCCTTGGTCAACCA
71. GGTATCGGTCAAGCGCCAGGAATAGGTCAGGCTCCGGGTATAGGACAAGCCCCTGGGATTGGACAGGCACCA	581. GGTCAAAGTGGACTCCCAGGACAATCTGGCTTACCCGGACAGAGCGGTCTTCCAGGGCAATCAGGCTTACCA
72. GGTGCCCAAGGTCTTCCAGGCGCTCAGGGTTTACCGGGAGCACAAGGACTTCCTGGGGCTCAAGGGTTACCA	582. GGTACGCTCGGACAGCCTGGAACATTAGGTCAACCCGGTACACTTGGGCAGCCAGGGACTCTAGGACAACCA
73. GGTGGAAAGCAGGCTCCTGGCGGTAAGCAAGCTCCCGGAGGTAAACAAGCCCCTGGAGGAAAACAGGCACCA	583. GGTGGTCTTTGGCAACCCGGCGGTTTATGGCAGCCTGGGGGATTGTGGCAACCTGGAGGACTCTGGCAACCA
74. GGTGGTCAGATGGCCCCAGGAGGACAAATGGCACCGGGAGGTCAAATGGCTCCAGGCGGACAGATGGCACCA	584. GGTCAGTACGGACTCCCAGGACAATATGGTCTTCCAGGGCAGTATGGCTTACCCGGTCAATACGGCTTACCA
75. GGTTTTGGACAAGCTCCCGGATTCGGTCAAGCGCCAGGGTTTGGTCAGGCTCCAGGATTTGGGCAAGCACCA	585. GGTCAGCTCGGAGTCCCAGGGCAGTTAGGTGTACCCGGTCAACTTGGCGTTCCAGGACAATTAGGCGTACCA
76. GGTGCCCAAGGTAGTCCAGGCGCTCAGGGTTCTCCTGGGGCTCAAGGAAGTCCCGGAGCACAAGGGTCACCA	586. GGTAAGAAGGGACAGCCAGGAAAAAAAGGTCAACCGGGTAAAAAGGGGCAGCCTGGAAAGAAAGGACAACCA
77. GGTGCCGGTCAAACCCCTGGGGCTGGACAAACTCCGGGAGCGGGTCAGACGCCAGGAGCAGGCCAAACACCA	587. GGTATGCAAGGAAAACCGGGCATGCAGGGTAAGCCAGGAATGCAAGGGAAGCCTGGGATGCAAGGTAAACCA
78. GGTTGGGGCCAAGCGCCGGGATGGGGTCAGGCTCCTGGCTGGGGACAAGCTCCAGGGTGGGGGCAAGCACCA	588. GGTGGGTTCCAAAAGCCAGGAGGTTTTCAGAAGCCTGGGGGATTCCAGAAACCGGGCGGATTTCAAAAACCA
79. GGTCAAGGTTATGCCCCAGGCCAAGGCTATGCTCCGGGTCAGGGATACGCTCCAGGACAAGGATATGCACCA	589. GGTCAAGGATCAAAGCCTGGACAAGGGAGTAAACCGGGGCAAGGTTCTAAGCCAGGACAGGGTAGTAAACCA
80. GGTCAAGGTGCCGTCCCAGGCCAAGGGGCTGTACCGGGTCAGGGAGCAGTTCCTGGACAAGGAGCGGTACCA	590. GGTGGGCAGAAGACTCCCGGAGGTCAGAAAACTCCTGGCGGTCAAAAAACCCCTGGAGGACAAAAGACACCA
81. GGTGGTGCCGAAGAGCCTGGGGGAGCAGAAGAACCCGGTGGAGCTGAGGAGCCAGGAGGGGCGGAAGAACCA	591. GGTGGAAAATGGCAGCCTGGAGGGAAATGGCAACCGGGCGGAAAGTGGCAACCTGGGGGTAAATGGCAACCA
82. GGTGGGGAAGGGGCTCCCGGAGGTGAGGGTGCTCCAGGAGGAGAAGGAGCGCCAGGCGGTGAAGGTGCACCA	592. GGTAAATACGGACAGCCTGGAAAATATGGTCAACCGGGGAAGTATGGGCAGCCAGGAAAGTACGGCCAACCA
83. GGTCATGGGGAAGCTCCTGGGCATGGCGAGGCTCCGGGTCACGGTGAAGCCCCTGGACATGGAGAAGCACCA	593. GGTCAAGGGAAAGTACCGGGGCAAGGAAAAGTCCCAGGCCAAGGTAAAGTTCCAGGACAGGGTAAGGTACCA
84. GGTGCTGAAGGTATTCCAGGAGCAGAAGGAATCCCTGGGGCGGAAGGCATACCGGGAGCCGAGGGTATACCA	594. GGTGGAATGATGCAGCCAGGCGGTATGATGCAACCCGGAGGGATGATGCAACCTGGGGGCATGATGCAACCA
85. GGTGCGGGTGAACTTCCTGGAGCCGGAGAATTGCCTGGGGCTGGCGAACTACCGGGAGCAGGGGAATTACCA	595. GGTGGATTTATGCAGCCTGGCGGTTTTATGCAACCCGGAGGATTCATGCAACCTGGGGGCTTTATGCAACCA
86. GGTGAAGGTAAAGCCCCTGGCGAAGGCAAAGCTCCTGGAGAGGGAAAAGCACCCGGAGAAGGAAAGGCACCA	596. GGTATGCAAGGGTCGCCCGGAATGCAAGGTTCTCCTGGGATGCAAGGAAGTCCAGGCATGCAGGGGTCACCA
87. GGTGCCGGTATGGAGCCAGGAGCAGGGATGGAACCCGGAGCTGGAATGGAACCTGGGGCGGGAATGGAACCA	597. GGTCAGATGGGCACTCCAGGACAAATGGGAACTCCGGGTCAAATGGGTACGCCAGGCCAAATGGGGACACCA
88. GGTGGGTTTGAGGCTCCTGGAGGTTTCGAAGCCCCTGGCGGTTTTGAAGCTCCCGGAGGATTTGAAGCACCA	598. GGTGGTATGTGGCAACCCGGCGGAATGTGGCAACCTGGAGGGATGTGGCAGCCTGGGGGCATGTGGCAACCA
89. GGTGGAGAAGCGAGCCCTGGCGGTGAAGCAAGTCCGGGTGGGGAAGCTAGTCCAGGAGGAGAGGCATCACCA	599. GGTTATATGGGGCAGCCTGGATATATGGGACAACCCGGATACATGGGTCAGCCAGGGTATATGGGCCAACCA
90. GGTGGAGCTACGGAACCCGGCGGTGCTACTGAGCCAGGAGGGGCAACAGAGCCTGGGGGAGCGACTGAACCA	600. GGTGTTATGGGTCAGCCAGGAGTCATGGGACAACCCGGCGTAATGGGGCAGCCTGGAGTGATGGGCCAACCA
91. GGTGGATGGGCGGAACCGGGAGGCTGGGCCGAGCCTGGAGGTTGGGCAGAGCCAGGAGGGTGGGCTGAACCA	601. GGTGGATTTTTCCAGCCAGGAGGGTTCTTTCAGCCTGGGGGATTCTTCCAACCGGGCGGCTTTTTTCAACCA
92. GGTGGAGCTTACGAGCCTGGGGGAGCGTATGAACCCGGCGGTGCTTATGAGCCAGGAGGGGCATATGAACCA	602. GGTTCTTTTGGGCAGCCAGGATCATTTGGTCAACCCGGTAGCTTTGGACAGCCTGGAAGTTTCGGACAACCA
93. GGTGCCGGAGAAGTTCCTGGAGCGGGTGAAGTCCCAGGGGCTGGCGAAGTACCGGGAGCAGGAGAGGTACCA	603. GGTGGGCAGTTCACTCCTGGAGGACAATTTACCCCTGGCGGTCAGTTTACTCCCGGAGGTCAATTCACACCA
94. GGTGGCGGAGGGGCTCCTGGGGGTGGAGGTGCTCCAGGGGGAGGAGGCGCTCCCGGCGGTGGTGGGGCACCA	604. GGTGGATTCTGGCAACCTGGAGGATTTTGGCAACCGGGCGGCTTTTGGCAGCCTGGGGGTTTTTGGCAACCA
95. GGTGGTGGACATGCTCCCGGTGGGGGTCACGCTCCTGGCGGAGGTCATGCCCCTGGAGGAGGCCATGCACCA	605. GGTTTTTACGGACAGCCTGGATTCTATGGTCAACCGGGATTTTATGGGCAGCCAGGGTTCTACGGCCAACCA
96. GGTGGAGGAGCGATTCCAGGAGGGGGAGCAATACCGGGTGGTGGGGCTATCCCTGGCGGAGGTGCCATACCA	606. GGTTTTCAGGGCGTGCCAGGATTTCAAGGAGTCCCAGGCTTCCAAGGTGTTCCGGGTTTCCAGGGGGTACCA
97. GGTGGTGGACTTGCCCCTGGGGGTGGCTTAGCTCCCGGAGGAGGTCTCGCTCCTGGAGGCGGTTTAGCACCA	607. GGTTCACAAGGAAGTCCTGGATCGCAAGGTAGCCCAGGCAGTCAGGGGTCTCCGGGATCTCAAGGGTCACCA
98. GGTGGTGGGGCAAAGCCTGGAGGCGGAGCGAAACCGGGAGGAGGTGCTAAGCCAGGGGGTGGAGCTAAACCA	608. GGTGGGCAGTCTACTCCTGGAGGACAAAGTACCCCTGGCGGTCAATCAACTCCCGGAGGTCAGAGCACACCA
99. GGTGGTGGAATGGCACCCGGCGGAGGCATGGCCCCAGGGGGAGGGATGGCTCCTGGAGGAGGTATGGCACCA	609. GGTCAATGGGGCTCGCCAGGGCAATGGGGTTCTCCTGGACAATGGGGAAGTCCGGGTCAGTGGGGGTCACCA
100. GGTTTCGGAGGTGCTCCCGGTTTTGGGGGTGCCCCTGGATTTGGAGGCGCTCCTGGCTTTGGTGGTGCACCA	610. GGTTATCAGGGCAGTCCTGGATATCAAGGATCGCCTGGCTATCAAGGGTCTCCCGGATACCAAGGTTCACCA
101. GGTGCTGGGGGTAGTCCTGGAGCGGGTGGATCTCCGGGAGCCGGTGGTTCGCCAGGGGCAGGAGGCTCACCA	611. GGTCAAGGTTCTGTACCGGGGCAGGGTAGTGTTCCAGGCCAAGGCTCAGTCCCAGGACAAGGATCGGTACCA
102. GGTGGAGCAGGAACTCCTGGGGGTGCCGGTACGCCTGGAGGAGCGGGTACTCCCGGAGGGGCTGGCACACCA	612. GGTCAAGGTACTACGCCTGGACAAGGAACAACTCCTGGGCAAGGGACGACTCCGGGTCAGGGTACAACACCA
103. GGTTGGGGCGGTGCTCCAGGGTGGGGAGGGGCTCCTGGCTGGGGAGGCGCTCCGGGATGGGGTGGTGCACCA	613. GGTCAGTGGGGAACTCCAGGCCAATGGGGTACTCCGGGTCAATGGGGCACGCCAGGACAATGGGGGACACCA
104. GGTGGAGGCTATGCTCCGGGAGGAGGTTATGCCCCTGGCGGTGGTTACGCTCCTGGGGGTGGGTATGCACCA	614. GGTTATCAAGGTACTCCCGGATACCAAGGAACCCCAGGCTATCAGGGCACGCCAGGATATCAAGGGACACCA
105. GGTGGAGCCGGTGTCCCTGGGGGTGCTGGCGTTCCAGGAGGAGCGGGAGTACCCGGAGGGGCAGGCGTACCA	615. GGTGGTACTGTTCAGCCAGGAGGGACCGTACAGCCTGGGGGCACAGTCCAACCCGGCGGAACTGTCCAACCA
106. GGTGGACATCATGCCCCAGGCGGTCACCATGCTCCCGGAGGACACCACGCTCCAGGAGGTCATCACGCACCA	616. GGTGGATGGTGGCAGCCTGGAGGGTGGTGGCAACCTGGGGGTTGGTGGCAACCGGGCGGCTGGTGGCAACCA
107. GGTGCCCACGGTATTCCTGGAGCACATGGAATCCCTGGGGCTCATGGCATACCCGGAGCGCATGGTATACCA	617. GGTTATTGGGGACAGCCAGGGTATTGGGGCCAACCCGGATATTGGGGTCAGCCTGGATACTGGGGGCAACCA
108. GGTCACGGAGCTTTACCGGGTCATGGTGCTCTCCCAGGGCATGGCGCACTTCCAGGACATGGGGCTTTACCA	618. GGTGGTGTATGGCAACCTGGGGGAGTCTGGCAGCCTGGAGGAGTGTGGCAACCCGGCGGAGTTTGGCAACCA
109. GGTGGGAAGCACGCACCCGGAGGTAAACACGCTCCAGGAGGAAAACATGCCCCTGGCGGTAAGCATGCACCA	619. GGTTATTACGGACAGCCTGGATATTATGGTCAACCGGGATACTATGGGCAGCCAGGGTACTACGGCCAACCA
110. GGTGGTCATATGGCCCCAGGAGGTCACATGGCTCCAGGCGGACATATGGCACCGGGAGGACACATGGCACCA	620. GGTGGGCAGTACGTTCCTGGCGGTCAGTATGTACCCGGAGGTCAATATGTTCCAGGGGGACAATACGTACCA
111. GGTTTTGGACATGCTCCAGGATTTGGTCACGCTCCGGGGTTCGGTCATGCGCCAGGCTTTGGGCATGCACCA	621. GGTGTTCAAGGAGTTCCTGGAGTCCAAGGGGTCCCAGGCGTACAGGGAGTGCCCGGAGTACAAGGTGTACCA
112. GGTCACGGAGCGTCTCCTGGACATGGTGCTAGTCCCGGTCATGGAGCTTCGCCAGGGCATGGGGCTTCACCA	622. GGTGGTGAGGAAGAACCCGGAGGCGAAGAGGAGCCTGGAGGTGAAGAAGAGCCAGGGGGAGAAGAAGAACCA
113. GGTCACGGAGCAACTCCCGGTCATGGAGCTACGCCAGGGCATGGTGCGACTCCTGGACATGGGGCTACACCA	623. GGTGGTGGCGAGGAGCCAGGAGGCGGAGAAGAACCCGGTGGAGGTGAAGAGCCTGGGGGAGGGGAAGAACCA
114. GGTTGGCATGGGGCTCCCGGCTGGCACGGTGCTCCTGGGTGGCATGGAGCGCCTGGATGGCATGGTGCACCA	624. GGTGAACACGGCGAGCCAGGGGAACATGGAGAACCCGGTGAGCACGGAGAGCCTGGGGAGCATGGTGAACCA
115. GGTTATGGACATGCTCCGGGGTATGGTCATGCGCCTGGCTACGGTCACGCTCCTGGATATGGGCATGCACCA	625. GGTGAAGGAGAGATCCCTGGGGAAGGCGAAATTCCGGGCGAGGGTGAGATTCCTGGAGAAGGGGAGATACCA
116. GGTGGTCATGTAGCCCCAGGCGGCCATGTTGCTCCCGGAGGACACGTCGCTCCTGGAGGGCATGTGGCACCA	626. GGTGAATTGGGCGAACCCGGTGAGTTAGGGGAGCCAGGAGAACTTGGAGAGCCTGGGGAATTAGGTGAACCA
117. GGTGCTATCGGTATCCCAGGAGCCATAGGAATACCCGGAGCAATAGGCATTCCAGGGGCGATTGGTATACCA	627. GGTGAAAAGGGAGAACCGGGTGAGAAAGGAGAGCCTGGAGAGAAGGGCGAGCCAGGGGAAAAAGGTGAACCA
118. GGTGGACTAGCGATTCCGGGCGGTCTTGCTATCCCAGGGGGTTTGGCAATTCCAGGAGGCTTAGCTATACCA	628. GGTGGTATGGAAGAGCCTGGGGGCATGGAAGAACCCGGCGGAATGGAGGAGCCAGGAGGGATGGAAGAACCA
119. GGTGGCAAAGCAATTCCAGGGGGTAAAGCGATTCCGGGCGGTAAGGCTATCCCAGGAGGAAAAGCTATACCA	629. GGTTTCGAAGGTGAGCCAGGATTTGAGGGCGAACCGGGTTTTGAAGGAGAGCCTGGATTCGAGGGAGAACCA
120. GGTGCTATGGGCATTCCTGGCGCAATGGGTATTCCGGGAGCCATGGGAATCCCTGGAGCGATGGGGATACCA	630. GGTGAATCTGGAGAGCCAGGGGAGTCAGGAGAACCCGGCGAAAGCGGTGAGCCTGGGGAAAGTGGTGAACCA
121. GGTTTTGGCATAGCTCCTGGGTTCGGAATTGCTCCCGGCTTTGGTATCGCCCCTGGATTTGGAATAGCACCA	631. GGTGAGGAAGGTACTCCTGGAGAAGAGGGAACCCCAGGCGAGGAGGGCACTCCGGGTGAAGAAGGAACACCA
122. GGTTCTGGGGCGATTCCAGGCTCAGGAGCAATACCCGGAAGTGGAGCTATCCCTGGCAGCGGTGCGATACCA	632. GGTGAATGGGGCGAGCCTGGAGAGTGGGGAGAACCCGGAGAATGGGGTGAGCCAGGGGAATGGGGGGAACCA
123. GGTGGTACGATTGCTCCGGGAGGTACAATAGCCCCAGGCGGTACTATCGCTCCTGGAGGAACTATAGCACCA	633. GGTTATGAAGGTGAGCCAGGATACGAGGGAGAGCCTGGATATGAGGGCGAACCGGGGTACGAAGGAGAACCA
124. GGTGCGGGGTGGATTCCAGGGGCAGGATGGATACCCGGAGCCGGTTGGATCCCAGGCGCTGGCTGGATACCA	634. GGTGGAGAGGAAGTACCGGGCGGAGAAGAGGTTCCAGGAGGGGAAGAAGTGCCTGGGGGTGAGGAGGTACCA
125. GGTGCTTATGGAATACCCGGAGCCTATGGCATTCCTGGAGCTTACGGTATCCCTGGGGCGTATGGTATACCA	635. GGTGGGGGAGGAGAGCCTGGAGGCGGAGGTGAGCCAGGAGGGGGTGGAGAACCCGGCGGTGGTGGCGAACCA
126. GGTGCCATAGGAGTTCCTGGAGCAATAGGCGTACCCGGAGCGATTGGTGTCCCTGGGGCTATCGGTGTACCA	636. GGTGGTGGACATGAGCCTGGAGGAGGGCATGAACCCGGAGGCGGTCACGAGCCAGGGGGAGGTCATGAACCA
127. GGTTTAGGTCTTGCTCCTGGATTAGGGTTAGCTCCCGGACTTGGTCTCGCCCCAGGCTTAGGATTGGCACCA	637. GGTATTGGTGGAGAGCCAGGAATCGGCGGAGAACCGGGCATAGGGGGTGAGCCTGGGATAGGAGGTGAACCA
128. GGTAAAGGACTCGCCCCTGGCAAAGGTCTTGCTCCTGGAAAAGGCTTAGCTCCGGGTAAGGGATTAGCACCA	638. GGTGGGGAAGGTCTTCCTGGAGGAGAGGGCTTGCCAGGCGGAGAAGGACTACCCGGTGGTGAAGGGTTACCA
129. GGTGGGATGCTTGCACCCGGAGGAATGTTAGCCCCTGGCGGTATGCTCGCTCCTGGAGGCATGTTGGCACCA	639. GGTGGGGAAGGTAAGCCAGGAGGAGAAGGAAAACCCGGCGGAGAGGGCAAGCCTGGAGGTGAAGGGAAACCA
130. GGTTTTGGGGCGTTGCCTGGCTTTGGTGCATTACCGGGATTTGGAGCACTTCCAGGGTTCGGAGCTTTACCA	640. GGTGGTATGGGAGAACCCGGAGGAATGGGTGAGCCAGGAGGCATGGGCGAGCCTGGAGGGATGGGGGAACCA
131. GGTGGATCTGCTCTTCCTGGGGGATCAGCTTTGCCTGGCGGTAGTGCATTACCCGGAGGTTCGGCTTTACCA	641. GGTGGTGGATTTGAGCCTGGAGGCGGATTCGAGCCAGGGGGTGGGTTTGAACCGGGAGGAGGTTTTGAACCA
132. GGTGGTGCGACTCTTCCTGGAGGAGCAACATTACCGGGAGGGGCTACACTGCCTGGCGGAGCTACGTTACCA	642. GGTGGTGGAAGTGAGCCTGGAGGAGGTAGCGAACCGGGCGGAGGGTCAGAGCCAGGGGGAGGCAGTGAACCA
133. GGTTGGGGCTTAGCTCCGGGATGGGGACTTGCTCCTGGCTGGGGTCTCGCTCCAGGGTGGGGGTTAGCACCA	643. GGTGAAGGTGGCACTCCAGGAGAAGGCGGTACACCCGGAGAGGGAGGAACCCCTGGGGAAGGAGGTACACCA
134. GGTTATGGTCTCGCCCCTGGGTATGGACTTGCTCCCGGATATGGCTTAGCTCCAGGATACGGTTTAGCACCA	644. GGTTGGGGAGGTGAGCCTGGATGGGGCGGAGAACCCGGCTGGGGAGGAGAGCCAGGGTGGGGTGGTGAACCA
135. GGTGCATTAGGAGTTCCTGGGGCTCTCGGTGTCCCTGGAGCACTTGGCGTACCCGGAGCTTTAGGCGTACCA	645. GGTTATGGGGGCGAGCCTGGATACGGAGGAGAACCGGGATATGGAGGTGAGCCAGGGTATGGTGGTGAACCA
136. GGTGGAGCTAAGAAGCCTGGGGGAGCGAAAAAACCCGGCGGTGCTAAAAAGCCAGGAGGGGCAAAAAAACCA	646. GGTGGGGAAGGTGTTCCTGGAGGAGAAGGAGTACCGGGCGGAGAGGGAGTGCCAGGGGGTGAAGGCGTACCA
137. GGTGGAAAAATGGCCCCAGGCGGTAAAATGGCACCCGGAGGAAAGATGGCTCCTGGAGGGAAGATGGCACCA	647. GGTGGACATCACGAGCCTGGGGGACACCATGAGCCAGGAGGGCACCACGAACCCGGCGGTCATCATGAACCA
138. GGTGGAGCTTTTAAGCCAGGAGGGGCATTCAAACCCGGCGGTGCGTTCAAGCCTGGGGGAGCATTTAAACCA	648. GGTGAGCACGGAATCCCTGGAGAACATGGAATACCCGGCGAGCATGGCATTCCTGGGGAACACGGTATACCA
139. GGTGGGTCTAAAGCTCCCGGAGGTTCAAAAGCCCCTGGCGGTAGTAAGGCTCCTGGAGGAAGTAAAGCACCA	649. GGTCACGAGGGTCTTCCTGGGCATGAAGGTTTACCGGGACACGAAGGACTTCCAGGCCATGAGGGGTTACCA
140. GGTAAGGGAACCGCTCCTGGCAAAGGCACAGCCCCTGGAAAAGGAACTGCTCCGGGTAAAGGTACGGCACCA	650. GGTGGGGAACACAAGCCTGGAGGAGAGCATAAACCGGGCGGAGAACATAAGCCAGGGGGTGAGCACAAACCA
141. GGTGGTGCTTGGAAGCCAGGAGGGGCATGGAAACCTGGGGGAGCCTGGAAACCCGGCGGAGCGTGGAAACCA	651. GGTCATGGGATGGAACCCGGACATGGTATGGAGCCAGGGCATGGAATGGAACCTGGACACGGTATGGAACCA
142. GGTGCCGGATATAAGCCAGGAGCAGGGTATAAACCGGGAGCTGGATACAAGCCTGGGGCGGGTTATAAACCA	652. GGTCATTTCGGCGAGCCAGGACATTTTGGAGAACCCGGACACTTTGGTGAGCCTGGGCACTTCGGTGAACCA
143. GGTGTAGGGGCAAAGCCTGGAGTGGGAGCGAAACCCGGCGTTGGTGCTAAGCCAGGAGTCGGAGCTAAACCA	653. GGTCACGAAGGATCGCCTGGGCATGAAGGTAGTCCTGGACACGAGGGTTCTCCCGGACATGAGGGGTCACCA
144. GGTGGTATGATGGCACCCGGAGGAATGATGGCCCCAGGCGGCATGATGGCTCCTGGAGGGATGATGGCACCA	654. GGTCACGAAGGTACTCCTGGACATGAAGGAACTCCGGGACACGAGGGTACGCCTGGGCATGAGGGGACACCA
145. GGTGGGATGTTTGCCCCTGGAGGAATGTTCGCTCCTGGCGGTATGTTTGCTCCGGGAGGCATGTTTGCACCA	655. GGTTGGCATGGAGAGCCTGGATGGCACGGCGAGCCAGGGTGGCATGGGGAACCGGGCTGGCATGGTGAACCA
146. GGTGGAATGGCGTCTCCGGGAGGCATGGCTAGTCCAGGAGGGATGGCAAGCCCTGGGGGTATGGCCTCACCA	656. GGTCATGGTTATGAGCCAGGGCATGGGTATGAACCGGGACATGGATACGAGCCTGGACACGGATATGAACCA
147. GGTGCCATGGGTACTCCCGGAGCGATGGGAACTCCAGGGGCTATGGGGACGCCAGGAGCAATGGGCACACCA	657. GGTGGTGAACACGTTCCTGGAGGAGAGCACGTCCCTGGGGGTGAGCATGTACCGGGCGGAGAACATGTACCA
148. GGTGGAATGTGGGCTCCTGGAGGGATGTGGGCACCCGGAGGCATGTGGGCCCCTGGCGGTATGTGGGCACCA	658. GGTATAGGAGAAATCCCTGGAATCGGTGAAATACCCGGAATAGGCGAAATTCCTGGCATTGGGGAAATACCA
149. GGTATGTATGGAGCACCCGGCATGTACGGAGCCCCTGGGATGTATGGCGCTCCTGGAATGTATGGTGCACCA	659. GGTGAGCTAGGAATCCCAGGGGAACTCGGTATTCCAGGCGAACTTGGCATACCCGGAGAATTAGGTATACCA
150. GGTATGGGCGTAGCTCCAGGGATGGGGGTTGCTCCTGGCATGGGTGTCGCTCCGGGAATGGGAGTAGCACCA	660. GGTGGCAAGGAAATTCCTGGGGGTAAGGAGATACCGGGCGGAAAAGAAATCCCTGGAGGTAAAGAGATACCA
151. GGTTTCGGATTCGCTCCCGGCTTTGGATTTGCTCCTGGCTTCGGTTTTGCCCCAGGGTTTGGGTTCGCACCA	661. GGTGAAGGTATGATCCCAGGAGAAGGAATGATACCCGGAGAGGGCATGATTCCAGGCGAAGGGATGATACCA
152. GGTGCTTTTGGATCGCCAGGAGCCTTCGGTAGTCCGGGAGCGTTTGGTTCTCCAGGGGCATTTGGGTCACCA	662. GGTGAGGGCTTTATTCCAGGCGAAGGGTTCATTCCTGGGGAAGGTTTTATACCCGGAGAAGGATTTATACCA
153. GGTTTCGGCACAGCTCCGGGTTTTGGGACCGCCCCTGGATTTGGAACTGCTCCTGGCTTTGGTACGGCACCA	663. GGTGAGGGCAGTATTCCAGGGGAAGGATCTATACCCGGAGAAGGTTCAATTCCTGGCGAAGGCTCTATACCA
154. GGTTGGGGATTTGCTCCAGGGTGGGGGTTCGCTCCCGGATGGGGCTTTGCGCCTGGCTGGGGTTTTGCACCA	664. GGTGGAACCGAAATCCCTGGAGGTACAGAAATTCCGGGCGGCACAGAGATTCCTGGGGGTACTGAAATACCA
155. GGTGGCTTTTACGCTCCAGGAGGGTTCTATGCTCCCGGAGGATTTTATGCCCCAGGCGGTTTCTACGCACCA	665. GGTGAAGGATGGATTCCAGGAGAAGGTTGGATCCCAGGGGAAGGGTGGATACCGGGCGAAGGCTGGATACCA
156. GGTGCTTTTGGAGTCCCAGGGGCATTTGGCGTACCCGGAGCCTTTGGTGTTCCAGGAGCTTTCGGTGTACCA	666. GGTGGTGAGTATATCCCTGGAGGAGAGTACATACCGGGCGGAGAATACATTCCTGGGGGTGAATATATACCA
157. GGTAGTGGAGCAAGTCCAGGGTCTGGGGCTTCGCCTGGCAGCGGTGCATCTCCCGGATCAGGAGCTTCACCA	667. GGTGTTGAAGGCATTCCGGGCGTAGAAGGAATCCCAGGGGTCGAAGGTATTCCAGGAGTAGAGGGTATACCA
158. GGTGGCACTGCTTCTCCTGGAGGAACCGCATCGCCTGGGGGTACAGCTAGTCCGGGAGGTACGGCTTCACCA	668. GGTGAGCTAGGTTTGCCAGGCGAACTTGGACTACCCGGAGAACTCGGTCTTCCTGGGGAATTAGGGTTACCA
159. GGTGGGTGGTCTGCTCCTGGCGGTTGGTCAGCTCCGGGAGGCTGGAGTGCCCCAGGGGGATGGTCGGCACCA	669. GGTTTGAAAGGAGAGCCAGGATTAAAAGGCGAACCCGGTCTTAAAGGTGAGCCTGGACTGAAGGGAGAACCA
160. GGTGGGTATAGTGCCCCTGGCGGTTACTCAGCTCCCGGAGGATATTCTGCTCCAGGAGGCTACAGTGCACCA	670. GGTATGCTTGGTGAGCCAGGGATGCTAGGAGAACCCGGCATGTTGGGCGAGCCTGGAATGTTAGGTGAACCA
161. GGTGGATCTGCGGTCCCAGGAGGAAGTGCTGTTCCAGGGGGCTCGGCAGTACCCGGAGGTTCAGCTGTACCA	671. GGTGGCTTTGAATTGCCTGGAGGGTTTGAACTTCCTGGGGGATTTGAGTTACCGGGCGGATTCGAGTTACCA
162. GGTGGTACAGCAACTCCGGGAGGCACGGCTACGCCAGGAGGTACTGCGACCCCTGGAGGAACCGCTACACCA	672. GGTGAATTAGGCAGTCCTGGCGAACTCGGTAGCCCAGGGGAACTTGGATCACCCGGAGAACTAGGTTCACCA
163. GGTGGATGGGCGACTCCGGGAGGGTGGGCTACCCCTGGAGGCTGGGCAACTCCTGGCGGTTGGGCCACACCA	673. GGTCTTGAAGGAACCCCAGGATTGGAAGGTACTCCCGGACTAGAGGGCACGCCTGGCTTAGAAGGGACACCA
164. GGTTATGCTGGCACTCCCGGATATGCAGGAACCCCAGGCTACGCCGGTACTCCAGGGTATGCGGGCACACCA	674. GGTTGGGAAGGTCTTCCAGGATGGGAGGGATTGCCAGGCTGGGAAGGACTACCGGGGTGGGAAGGGTTACCA
165. GGTGCTGTAGGAACTCCTGGAGCCGTGGGTACTCCCGGAGCGGTTGGTACGCCAGGGGCAGTAGGCACACCA	675. GGTTATCTCGGAGAGCCAGGGTATCTAGGTGAGCCTGGATATTTGGGCGAACCGGGATACTTAGGAGAACCA
166. GGTGGCTGGTGGGCTCCTGGAGGTTGGTGGGCCCCAGGCGGATGGTGGGCACCGGGAGGGTGGTGGGCACCA	676. GGTCTCGGAGTTGAGCCTGGACTAGGGGTAGAACCGGGATTAGGTGTAGAGCCAGGATTGGGCGTAGAACCA
167. GGTTATGGTTGGGCTCCAGGATACGGCTGGGCACCGGGATATGGGTGGGCCCCTGGCTATGGATGGGCACCA	677. GGTGAGAAAGGTAAGCCAGGAGAGAAGGGTAAACCCGGCGAAAAGGGCAAGCCTGGGGAAAAAGGAAAACCA
168. GGTGGATGGGTAGCTCCAGGAGGCTGGGTCGCTCCCGGAGGGTGGGTTGCCCCTGGCGGTTGGGTGGCACCA	678. GGTGGTAAAATGGAGCCAGGAGGGAAGATGGAACCCGGCGGAAAAATGGAACCTGGGGGCAAAATGGAACCA
169. GGTTATGGGTACGCTCCTGGATACGGATATGCCCCAGGGTATGGCTATGCTCCCGGTTACGGCTACGCACCA	679. GGTGGGTTTGAAAAGCCTGGAGGTTTTGAGAAACCGGGCGGATTCGAGAAGCCAGGGGGATTTGAAAAACCA
170. GGTGTAGGCTATGCGCCAGGAGTAGGATATGCCCCTGGAGTCGGTTACGCTCCCGGAGTTGGGTATGCACCA	680. GGTGGAAAAGAAAGTCCTGGCGGTAAAGAGAGCCCTGGGGGTAAGGAATCTCCCGGAGGCAAGGAGTCACCA
171. GGTGTCGGAGTAGCCCCAGGGGTAGGAGTCGCTCCCGGTGTTGGCGTTGCTCCTGGAGTGGGTGTAGCACCA	681. GGTGGAAAAGAGACTCCTGGCGGTAAGGAAACTCCGGGAGGTAAAGAAACCCCTGGAGGCAAGGAGACACCA
172. GGTAGAAGAGGACGCCCAGGAAGGAGGGGTAGGCCAGGGAGACGTGGAAGACCCGGCAGACGAGGTCGACCA	682. GGTAAATGGGGAGAGCCAGGAAAATGGGGCGAACCCGGCAAATGGGGTGAGCCTGGAAAGTGGGGGGAACCA
173. GGTGGGAGAAACAGGCCAGGGGGCAGAAATAGACCCGGCGGAAGGAATCGTCCTGGAGGTAGGAACCGACCA	683. GGTTACAAAGGTGAGCCAGGATACAAGGGCGAACCGGGGTATAAAGGAGAGCCTGGATATAAGGGAGAACCA
174. GGTGGGCGTGATCGTCCTGGAGGTAGAGATAGGCCAGGGGGAAGAGACAGACCCGGAGGAAGGGATCGACCA	684. GGTGAGGGTAAAGTTCCAGGAGAAGGAAAAGTACCGGGCGAAGGCAAAGTCCCAGGGGAAGGTAAGGTACCA
175. GGTCAAGGGAGAAGACCGGGTCAGGGTAGGCGTCCTGGGCAAGGTAGACGGCCTGGACAAGGAAGGCGACCA	685. GGTGGTATGATGGAACCTGGGGGCATGATGGAACCCGGCGGAATGATGGAGCCAGGAGGGATGATGGAACCA
176. GGTCGTGGTAGAGAGCCAGGAAGGGGAAGAGAACCCGGCAGAGGACGTGAGCCTGGGCGAGGTAGGGAACCA	686. GGTGGAATGTTCGAGCCAGGAGGGATGTTTGAACCCGGCGGTATGTTTGAGCCTGGGGGCATGTTTGAACCA
177. GGTGGTGGAAGAAGACCGGGAGGGGGCCGTCGTCCTGGAGGAGGCAGAAGGCCAGGCGGAGGTAGACGACCA	687. GGTATGGAAGGATCTCCTGGGATGGAGGGTAGCCCCGGAATGGAAGGTTCGCCAGGCATGGAAGGGTCACCA
178. GGTGGGCGTCATAGGCCAGGGGGAAGACACAGACCCGGAGGAAGGCATCGTCCAGGAGGTAGACATCGACCA	688. GGTACAGGGATGGAGCCAGGAACAGGCATGGAACCCGGTACTGGAATGGAACCTGGGACTGGTATGGAACCA
179. GGTCGTAGGGGCATTCCAGGAAGGCGAGGAATCCCAGGGAGAAGAGGTATTCCGGGTAGACGTGGCATACCA	689. GGTGGTTGGATGGAGCCAGGAGGGTGGATGGAACCGGGCGGCTGGATGGAACCTGGGGGATGGATGGAACCA
180. GGTGGGCTTAGAAGACCCGGCGGATTGAGAAGGCCAGGAGGTTTACGTCGTCCAGGGGGACTTAGGCGACCA	690. GGTATGGGCTATGAACCGGGCATGGGATATGAGCCAGGGATGGGGTACGAGCCTGGAATGGGTTATGAACCA
181. GGTAAACGTGGTAGGCCAGGAAAAAGGGGAAGACCCGGCAAGCGAGGACGCCCTGGAAAGAGAGGTCGACCA	691. GGTGGTGTAATGGAGCCAGGAGGGGTCATGGAACCGGGCGGAGTTATGGAACCTGGGGGAGTGATGGAACCA
182. GGTCGTGGGATGCGTCCTGGAAGAGGTATGAGACCCGGTAGGGGCATGAGGCCAGGGAGAGGAATGCGACCA	692. GGTTTCTTCGGAGAGCCTGGGTTTTTCGGCGAGCCAGGATTCTTTGGTGAACCGGGATTTTTTGGAGAACCA
183. GGTTTCCGAGGACGCCCTGGATTCAGAGGTAGACCCGGCTTTAGGGGAAGGCCAGGATTTCGTGGGCGACCA	693. GGTGAGTTCGGTAGCCCAGGGGAATTCGGATCACCCGGCGAGTTTGGCAGTCCAGGAGAATTTGGTTCACCA
184. GGTCGTAGAGGATCTCCAGGAAGAAGGGGTAGTCCCGGTAGGCGAGGTAGCCCTGGCAGACGTGGGTCACCA	694. GGTGGATTCGAGACTCCTGGAGGATTTGAGACCCCTGGCGGTTTTGAAACTCCCGGAGGCTTTGAAACACCA
185. GGTACTAGGGGAAGGCCAGGAACTCGTGGTAGACCCGGCACTAGAGGACGCCCTGGAACAAGAGGTCGACCA	695. GGTTGGGGGTTCGAGCCTGGATGGGGATTTGAGCCAGGGTGGGGTTTTGAACCCGGCTGGGGCTTTGAACCA
186. GGTAGAGGTTGGAGGCCAGGCAGAGGGTGGAGACCGGGAAGAGGATGGCGTCCTGGAAGGGGCTGGCGACCA	696. GGTTATTTTGGTGAGCCAGGATACTTTGGAGAACCGGGATATTTCGGCGAGCCTGGGTACTTCGGAGAACCA
187. GGTGGGAGATATAGACCCGGCGGTAGGTATCGTCCTGGAGGAAGGTACAGGCCAGGGGGCAGATACCGACCA	697. GGTGGGGAATTCGTGCCAGGGGGTGAATTTGTACCGGGCGGAGAGTTTGTTCCTGGAGGAGAATTTGTACCA
188. GGTAGACGTGGAGTCCCAGGCAGAAGAGGTGTACCCGGTCGTAGGGGCGTTCCAGGAAGGAGAGGAGTACCA	698. GGTTCCGAAGGCAGCCCAGGAAGTGAAGGTAGTCCAGGGTCAGAAGGATCTCCCGGTAGCGAGGGGTCACCA
189. GGTGGGAACAATCGTCCTGGAGGTAACAACAGACCCGGCGGAAATAATAGGCCAGGGGGCAATAACCGACCA	699. GGTGGATCAGAAACCCCTGGAGGCAGTGAAACTCCCGGAGGAAGTGAGACTCCTGGCGGTAGCGAAACACCA
190. GGTGGGGATAATCGTCCTGGAGGAGATAACAGACCGGGCGGAGACAATAGGCCAGGGGGTGACAACCGACCA	700. GGTGAAGGGTGGTCTCCTGGGGAAGGTTGGAGCCCTGGCGAAGGATGGAGTCCCGGAGAAGGCTGGTCACCA
191. GGTAACAGAGGTCAGCCTGGGAATAGAGGACAACCCGGAAACCGAGGGCAGCCAGGAAATCGTGGACAACCA	701. GGTTACGAAGGATCGCCAGGCTATGAGGGTTCTCCCGGATATGAAGGTAGTCCTGGATACGAGGGGTCACCA
192. GGTAACAGAGGTGAGCCAGGAAATCGTGGAGAACCCGGCAATAGGGGCGAGCCTGGGAATAGAGGAGAACCA	702. GGTGTGGAAGGCAGCCCAGGGGTTGAAGGATCTCCCGGAGTAGAAGGTAGTCCTGGCGTAGAGGGTTCACCA
193. GGTGGTGGGAATAGGCCAGGCGGAGGAAATCGTCCAGGAGGGGGCAACAGACCCGGTGGAGGTAATCGACCA	703. GGTGGGACCGAAACCCCTGGAGGAACAGAGACTCCTGGCGGCACAGAAACTCCGGGAGGTACTGAAACACCA
194. GGTCATGGAAACAGACCCGGTCACGGAAATAGGCCAGGGCATGGGAATCGTCCAGGACATGGTAATCGACCA	704. GGTTGGGAAGGCACTCCAGGATGGGAAGGAACGCCAGGGTGGGAAGGTACTCCGGGCTGGGAGGGGACACCA
195. GGTAACCGAGGAATCCCAGGCAATAGGGGAATACCCGGAAATCGTGGCATTCCAGGAAACAGAGGTATACCA	705. GGTGGGTACACTGAGCCAGGGGGATATACAGAGCCTGGAGGTTATACGGAACCGGGCGGCTATACTGAACCA
196. GGTGGACGCAATCTCCCTGGGGGCAGAAACTTACCCGGAGGTCGTAATCTTCCTGGCGGTAGAAATTTACCA	706. GGTGGTGAAACGGTTCCTGGAGGAGAAACAGTACCCGGAGGCGAAACTGTGCCAGGGGGAGAGACTGTACCA
197. GGTAATAAGGGGCGTCCTGGAAATAAAGGAAGACCGGGAAACAAGGGTAGGCCAGGCAACAAAGGTCGACCA	707. GGTTGGGGTTGGGAGCCAGGGTGGGGATGGGAACCCGGCTGGGGGTGGGAACCTGGATGGGGCTGGGAACCA
198. GGTGGGATGAATAGGCCAGGAGGTATGAATCGTCCAGGGGGCATGAACAGACCCGGCGGAATGAATCGACCA	708. GGTTATTGGGGAGAGCCAGGGTATTGGGGCGAACCCGGATATTGGGGTGAGCCTGGATACTGGGGGGAACCA
199. GGTTTTGGGAACCGTCCTGGCTTTGGTAATCGCCCTGGATTCGGCAATAGACCCGGATTTGGAAATCGACCA	709. GGTTGGGAAGGTGTTCCAGGGTGGGAAGGAGTGCCAGGATGGGAAGGCGTACCGGGCTGGGAGGGGGTACCA
200. GGTCGTAATGGCAGCCCTGGACGCAATGGATCTCCGGGTAGAAATGGTTCCCCAGGAAGAAACGGTTCACCA	710. GGTGGGTACTACGAGCCTGGAGGTTATTATGAGCCAGGGGGATACTATGAACCGGGCGGATATTACGAACCA
201. GGTAATCGTGGTACTCCTGGAAATAGAGGAACGCCCGGAAACCGAGGGACCCCAGGCAACAGAGGTACACCA	711. GGTGGAGAATACGTTCCTGGCGGTGAGTATGTCCCTGGGGGTGAATATGTGCCCGGAGGAGAGTACGTACCA
202. GGTGGGAATTGGCGTCCAGGGGGCAACTGGAGACCCGGAGGTAATTGGAGGCCAGGAGGAAATTGGCGACCA	712. GGTGAAGTCGGTGTGCCAGGAGAGGTTGGAGTTCCAGGGGAAGTAGGCGTACCCGGAGAAGTGGGCGTACCA
203. GGTAATGGTTATCGTCCTGGAAACGGATACAGACCCGGCAATGGCTACCGCCCAGGGAATGGATATCGACCA	713. GGTGGTGGAGGTATTCCAGGGGGAGGAGGGATACCCGGTGGGGGTGGCATTCCCGGAGGCGGGGGCATACCA
204. GGTCGTAATGGAGTCCCTGGACGCAATGGGGTTCCGGGTAGAAATGGTGTGCCAGGAAGAAACGGTGTACCA	714. GGTGGGGGTGGCTTACCCGGAGGGGGAGGTCTTCCCGGTGGTGGAGGACTTCCAGGAGGCGGGGGCTTACCA
205. GGTGACGGCGACAGACCGGGCGATGGTGATCGTCCAGGGGATGGAGACAGGCCAGGAGATGGGGACCGACCA	715. GGTGGTGGCGGCAAGCCTGGAGGCGGAGGAAAACCCGGTGGGGGAGGTAAGCCAGGAGGGGGTGGAAAACCA
206. GGTGGAAGGGATCAGCCAGGAGGTAGAGATCAACCCGGCGGTCGTGACCAGCCTGGGGGCAGAGACCAACCA	716. GGTGGCGGAGGCAGTCCCGGCGGTGGTGGAAGCCCTGGGGGAGGAGGTTCTCCTGGAGGGGGTGGGTCACCA
207. GGTGAGGATGGTAGGCCAGGAGAAGATGGGCGTCCAGGGGAAGACGGCAGACCCGGAGAGGACGGTCGACCA	717. GGTGGAGGAGGGACTCCAGGGGGAGGCGGCACTCCCGGTGGCGGAGGTACTCCTGGGGGTGGTGGGACACCA
208. GGTGGTGGAGACAGACCGGGAGGAGGTGATCGTCCTGGAGGCGGAGATAGGCCAGGGGGTGGGGATCGACCA	718. GGTGGGGGTGGAGTGCCTGGAGGGGGAGGTGTCCCAGGAGGCGGAGGAGTTCCCGGCGGTGGTGGCGTACCA
209. GGTCATGGTGATCGTCCAGGGCATGGAGATAGACCCGGACATGGGGATAGGCCAGGACACGGCGATCGACCA	719. GGTGGTCATGGAATCCCTGGGGGTCACGGTATTCCTGGAGGGCATGGGATACCCGGCGGACATGGCATACCA
210. GGTAGGGGCGATATACCCGGTCGTGGAGACATCCCAGGAAGAGGTGATATTCCAGGCAGAGGAGATATACCA	720. GGTGGTCATGGTTTACCCGGCGGACACGGTCTTCCTGGGGGACATGGATTGCCTGGAGGGCATGGCTTACCA
211. GGTGATCTTGGAAGGCCAGGAGATTTAGGTAGACCCGGAGACTTAGGACGCCCTGGGGATCTCGGTCGACCA	721. GGTCATGGAGGAAAACCGGGACATGGTGGTAAGCCTGGACACGGCGGAAAGCCAGGGCATGGGGGTAAACCA
212. GGTGACAAGGGAAGACCCGGAGACAAAGGTAGGCCAGGGGATAAAGGACGCCCAGGAGATAAGGGTCGACCA	722. GGTGGACATGGCTCTCCAGGCGGTCATGGTAGTCCGGGAGGGCATGGAAGTCCTGGGGGTCACGGCTCACCA
213. GGTGGGATGGATCGTCCTGGAGGTATGGATAGGCCAGGGGGCATGGACAGACCCGGCGGAATGGATCGACCA	723. GGTCATGGTGGAACTCCTGGACATGGAGGTACTCCCGGTCACGGAGGAACCCCTGGGCATGGCGGCACACCA
214. GGTGGGTTCGATAGGCCAGGGGGATTCGACAGACCGGGCGGCTTTGATCGTCCAGGAGGTTTTGACCGACCA	724. GGTCACGGAGGAGTCCCTGGGCATGGTGGGGTTCCAGGACATGGAGGTGTACCCGGTCATGGCGGCGTACCA
215. GGTAGAGATGGTTCTCCGGGTCGTGATGGATCGCCTGGCAGAGACGGTAGTCCTGGAAGGGATGGGTCACCA	725. GGTATAGGGGGTATTCCTGGAATTGGTGGCATTCCCGGTATCGGCGGAATCCCTGGGATAGGAGGCATACCA
216. GGTAGAGACGGAACCCCAGGCAGAGATGGTACGCCCGGTCGTGATGGAACTCCAGGAAGGGATGGCACACCA	726. GGTGGTCTTGGCATTCCAGGAGGACTCGGTATTCCGGGCGGCTTAGGAATCCCTGGGGGTTTAGGCATACCA
217. GGTGATTGGGGAAGACCCGGAGATTGGGGCCGTCCTGGAGACTGGGGTAGGCCAGGCGATTGGGGGCGACCA	727. GGTAAAGGCGGTATCCCAGGGAAAGGTGGCATTCCGGGCAAAGGGGGTATTCCAGGAAAAGGAGGTATACCA
218. GGTGGGTATGATAGGCCAGGGGGCTACGACAGACCCGGCGGATATGACCGTCCTGGAGGTTACGATCGACCA	728. GGTGGCATGGGGATACCGGGAGGGATGGGTATTCCTGGAGGTATGGGAATCCCAGGCGGAATGGGCATACCA
219. GGTCGTGGCGATGTCCCAGGAAGAGGAGATGTTCCGGGTAGAGGTGATGTGCCTGGACGAGGGGATGTACCA	729. GGTGGTTTTGGCATTCCTGGGGGCTTTGGAATACCCGGCGGATTCGGTATCCCTGGAGGATTTGGTATACCA
220. GGTCAGGGCCAGCGTCCTGGGCAGGGTCAAAGACCGGGACAGGGGCAACGTCCAGGCCAAGGACAACGACCA	730. GGTGGCATTGGAAGCCCTGGAGGAATAGGTTCTCCCGGCGGAATCGGTAGTCCTGGGGGTATAGGCTCACCA
221. GGTCAGAGAGGTGAGCCTGGGCAAAGAGGAGAACCGGGTCAACGAGGGGAGCCAGGACAGCGTGGAGAACCA	731. GGTGGTGGAACTATCCCTGGAGGAGGTACGATTCCTGGCGGAGGCACAATACCGGGAGGGGGTACTATACCA
222. GGTAGAGGGGGACAGCCAGGAAGAGGAGGTCAACCGGGTCGTGGTGGGCAGCCTGGACGAGGCGGACAACCA	732. GGTGGTGGGTGGATTCCTGGAGGGGGATGGATACCGGGAGGAGGTTGGATCCCTGGCGGAGGCTGGATACCA
223. GGTGGGCATCGTCAGCCAGGGGGACATAGACAGCCTGGAGGACACAGACAACCCGGCGGTCATAGGCAACCA	733. GGTGGTGGATACATACCGGGCGGAGGCTATATCCCTGGGGGAGGTTATATTCCTGGAGGAGGGTACATACCA
224. GGTATCCAAGGGCGTCCTGGAATACAAGGAAGACCGGGGATTCAGGGTAGGCCAGGCATTCAAGGTCGACCA	734. GGTGGAATCGGAGTCCCTGGGGGCATAGGAGTTCCTGGAGGTATTGGTGTACCCGGCGGTATAGGCGTACCA
225. GGTGGGCTTCAACGTCCAGGAGGTTTACAAAGGCCAGGGGGATTGCAGAGACCCGGCGGACTACAGCGACCA	735. GGTTTAGGTGGTCTTCCAGGACTTGGCGGATTGCCTGGGTTAGGGGGATTACCGGGCTTAGGAGGTTTACCA
226. GGTCAAAGGGGTAAGCCAGGACAGCGTGGAAAACCGGGACAACGAGGAAAGCCTGGGCAGAGAGGTAAACCA	736. GGTGGGAAAGGTTTGCCAGGGGGTAAGGGTCTTCCTGGAGGTAAAGGACTACCGGGCGGAAAAGGCTTACCA
227. GGTATGCAAGGGCGTCCTGGAATGCAAGGAAGACCGGGGATGCAGGGTAGGCCAGGCATGCAAGGTCGACCA	737. GGTATGGGTGGTTTGCCAGGAATGGGAGGTCTTCCAGGCATGGGCGGACTACCGGGGATGGGAGGGTTACCA
228. GGTCAAGGTTTTCGCCCAGGACAGGGGTTCCGTCCAGGCCAAGGCTTTAGACCGGGACAAGGATTTCGACCA	738. GGTGGTGGATTTTTGCCAGGGGGAGGTTTTCTACCGGGCGGAGGCTTTCTTCCTGGAGGAGGGTTCTTACCA
229. GGTAGACAAGGAAGTCCAGGACGCCAAGGTTCCCCAGGCAGACAGGGCTCTCCGGGTCGTCAAGGGTCACCA	739. GGTGGATTAGGATCTCCTGGGGGTTTAGGCAGTCCCGGAGGTCTAGGTAGCCCTGGCGGTCTTGGTTCACCA
230. GGTAGAGGACAAACCCCAGGAAGAGGTCAGACTCCCGGTCGTGGTCAAACGCCTGGACGAGGGCAAACACCA	740. GGTGGAGGTCTTACTCCTGGGGGTGGTTTAACTCCCGGAGGAGGGTTGACTCCAGGCGGTGGCTTGACACCA
231. GGTCAATGGGGTAGGCCAGGACAATGGGGAAGACCCGGACAGTGGGGCCGTCCAGGGCAATGGGGGCGACCA	741. GGTGGTGGATGGTTGCCTGGAGGAGGGTGGCTTCCTGGGGGAGGTTGGTTACCGGGCGGAGGCTGGTTACCA
232. GGTTATGGTCGTCAGCCTGGATACGGCAGACAACCGGGGTATGGAAGACAGCCAGGATATGGGAGACAACCA	742. GGTGGTGGATATTTGCCAGGGGGAGGTTATCTACCGGGCGGAGGGTATCTTCCTGGAGGAGGCTATTTACCA
233. GGTCAGGTTGGTAGACCGGGTCAAGTGGGGCGTCCAGGACAAGTCGGAAGGCCAGGGCAAGTAGGTCGACCA	743. GGTGGTGTAGGACTACCGGGAGGAGTCGGCTTGCCTGGCGGAGTAGGTCTTCCTGGAGGGGTTGGGTTACCA
234. GGTGAAAGAGGCGAGCCAGGAGAGCGTGGGGAACCGGGTGAGAGAGGGGAGCCTGGAGAACGAGGTGAACCA	744. GGTGGAAAAGGAAAGCCTGGGGGTAAAGGTAAGCCAGGAGGGAAGGGGAAACCGGGCGGCAAAGGCAAACCA
235. GGTGAAGGGGGCCGTCCTGGAGAGGGAGGAAGACCCGGAGAAGGAGGTAGGCCAGGCGAAGGTGGGCGACCA	745. GGTGGTGGAATGAAACCTGGAGGAGGGATGAAGCCTGGGGGTGGCATGAAACCGGGCGGAGGTATGAAACCA
236. GGTCACGAGGGGCGTCCAGGGCATGAAGGAAGACCGGGACACGAAGGTAGGCCAGGACATGAGGGTCGACCA	746. GGTGGGTTTGGTAAACCGGGCGGATTCGGCAAGCCTGGAGGTTTTGGAAAGCCAGGGGGATTTGGGAAACCA
237. GGTATTGAAGGGCGTCCTGGAATCGAAGGAAGACCGGGGATAGAGGGTAGGCCAGGCATAGAAGGTCGACCA	747. GGTAGCGGAGGAAAACCGGGAAGTGGTGGAAAGCCTGGATCTGGGGGCAAGCCAGGGTCAGGAGGTAAACCA
238. GGTGAAAGGGGATTGCCTGGCGAACGAGGTCTACCCGGAGAAAGAGGACTTCCAGGAGAGCGTGGGTTACCA	748. GGTGGAAAAGGCACTCCTGGCGGTAAGGGTACTCCCGGAGGTAAAGGAACTCCAGGGGGCAAAGGTACACCA
239. GGTGAGAAGGGACGCCCAGGGGAAAAAGGTAGGCCAGGAGAGAAAGGAAGACCCGGAGAAAAGGGTCGACCA	749. GGTGGATGGGGCAAGCCTGGAGGTTGGGGAAAGCCAGGAGGGTGGGGTAAACCGGGCGGCTGGGGGAAACCA
240. GGTGGGGAAATGCGTCCTGGAGGAGAGATGAGACCGGGCGGAGAAATGAGGCCAGGGGGTGAAATGCGACCA	750. GGTGGTGGATATAAGCCTGGAGGAGGTTACAAGCCAGGGGGAGGGTATAAACCCGGAGGCGGTTATAAACCA
241. GGTAGGGGTTTCGAGCCAGGACGAGGATTTGAACCGGGAAGAGGTTTTGAGCCTGGGCGTGGATTCGAACCA	751. GGTGGCAAAGGTGTCCCAGGGGGTAAGGGAGTACCGGGCGGAAAAGGAGTTCCTGGAGGTAAAGGCGTACCA
242. GGTGGACGAGAATCTCCTGGCGGTCGTGAAAGCCCTGGGGGTAGAGAAAGTCCCGGAGGCAGAGAGTCACCA	752. GGTGGAATGGGCTCCCCTGGAGGGATGGGAAGTCCCGGAGGCATGGGTTCTCCTGGCGGTATGGGGTCACCA
243. GGTGGAAGAACAGAGCCAGGAGGTAGAACGGAACCCGGCGGTCGTACTGAGCCTGGGGGACGCACTGAACCA	753. GGTGGAATGGGGACTCCCGGAGGCATGGGTACTCCTGGAGGGATGGGAACCCCTGGCGGTATGGGCACACCA
244. GGTGAAGGTTGGAGGCCAGGGGAAGGATGGAGACCCGGAGAAGGGTGGCGTCCAGGAGAGGGCTGGCGACCA	754. GGTATGGGTGGTGTACCGGGGATGGGAGGAGTTCCTGGAATGGGCGGAGTCCCTGGCATGGGAGGCGTACCA
245. GGTGGGGAATATAGGCCAGGGGGTGAGTACAGACCGGGCGGAGAGTATCGTCCTGGAGGAGAATACCGACCA	755. GGTGGATTTGGAAGTCCGGGAGGATTCGGTAGTCCTGGCGGCTTTGGTTCTCCAGGGGGTTTTGGGTCACCA
246. GGTGAAGTCGGCAGACCCGGAGAAGTAGGACGCCCAGGGGAAGTTGGAAGGCCAGGAGAGGTAGGTCGACCA	756. GGTGGATTCGGCACTCCTGGCGGTTTTGGAACCCCTGGAGGCTTTGGTACTCCGGGAGGATTTGGGACACCA
247. GGTGGTGGAGGTAGACCCGGTGGGGGAGGAAGGCCAGGAGGCGGGGGCCGTCCCGGAGGGGGTGGCCGACCA	757. GGTTTTGGCGGTGTGCCGGGATTTGGAGGAGTTCCAGGATTCGGAGGGGTCCCAGGCTTTGGTGGTGTACCA
248. GGTGGTGGACATAGGCCAGGGGGAGGTCACAGACCCGGAGGCGGTCATCGTCCTGGAGGAGGGCATCGACCA	758. GGTGGAGGTAGTAGCCCAGGGGGAGGGTCATCTCCTGGCGGTGGTTCAAGTCCCGGAGGAGGCAGTTCACCA
249. GGTGGTGGCATAAGACCGGGCGGAGGTATTCGTCCTGGAGGAGGGATACGGCCTGGGGGTGGAATCCGACCA	759. GGTAGTGGAGGAACCCCTGGCTCTGGGGGCACGCCTGGAAGCGGTGGTACTCCGGGATCAGGAGGTACACCA
250. GGTGGTGGATTACGGCCAGGGGGAGGCTTGAGACCGGGCGGAGGTTTGCGTCCTGGAGGAGGGTTACGACCA	760. GGTGGATGGGGTAGCCCTGGCGGTTGGGGATCTCCTGGAGGGTGGGGCAGTCCCGGAGGCTGGGGGTCACCA
251. GGTGGTGGCAAACGGCCTGGAGGAGGTAAAAGACCGGGCGGAGGGAAGCGTCCTGGGGGTGGAAAACGACCA	761. GGTTATGGCGGCAGCCCAGGATACGGTGGATCTCCGGGATATGGAGGAAGTCCAGGGTATGGGGGTTCACCA
252. GGTGGTGGGATGAGACCCGGTGGAGGTATGAGGCCAGGCGGAGGAATGCGTCCAGGAGGGGGCATGCGACCA	762. GGTAGCGGAGGTGTCCCTGGAAGTGGTGGAGTACCGGGTTCTGGGGGCGTGCCAGGCTCAGGAGGAGTACCA
253. GGTTTTGGAGGAAGGCCAGGATTTGGTGGTAGACCCGGCTTTGGGGGACGCCCTGGATTCGGAGGTCGACCA	763. GGTACAGGCGGTACTCCGGGTACGGGAGGAACTCCTGGCACAGGTGGAACCCCAGGGACTGGAGGTACACCA
254. GGTGGACGAGGTAGCCCAGGGGGTCGTGGTTCTCCGGGAGGAAGAGGCAGTCCTGGCGGTAGAGGGTCACCA	764. GGTGGTGGATGGACACCGGGCGGAGGCTGGACCCCTGGAGGAGGTTGGACTCCTGGGGGAGGGTGGACACCA
255. GGTGGTGGCACTCGTCCTGGAGGAGGTACACGGCCTGGGGGTGGAACAAGACCGGGCGGAGGGACTCGACCA	765. GGTGGATACGGCACTCCTGGCGGTTATGGAACCCCTGGAGGCTATGGTACTCCGGGAGGATATGGGACACCA
256. GGTTGGGGAGGAAGACCCGGCTGGGGCGGTCGTCCTGGATGGGGTGGTAGGCCAGGGTGGGGAGGTCGACCA	766. GGTACAGGTGGTGTTCCTGGAACTGGCGGAGTACCGGGTACGGGAGGAGTCCCAGGCACAGGGGGCGTACCA
257. GGTTATGGTGGTAGGCCAGGATATGGGGGAAGACCCGGCTATGGAGGACGCCCTGGATACGGAGGTCGACCA	767. GGTTGGGGCGGTGTACCCGGATGGGGTGGAGTTCCAGGGTGGGGAGGAGTGCCAGGCTGGGGAGGTGTACCA
258. GGTGGTGGGGTACGGCCAGGAGGCGGAGTTCGTCCAGGGGGAGGAGTAAGACCGGGTGGAGGTGTACGACCA	768. GGTGGTGGATATGTTCCTGGAGGAGGTTATGTACCGGGCGGAGGGTATGTGCCAGGGGGAGGCTATGTACCA
259. GGTGGGCACCACAGACCCGGCGGACATCATAGGCCAGGGGGACACCATCGTCCAGGAGGTCATCACCGACCA	769. GGTGGTGGGGTTGTGCCAGGGGGAGGTGTAGTTCCAGGAGGCGGAGTCGTACCCGGTGGAGGAGTAGTACCA
260. GGTAGGGGACACATTCCAGGCAGAGGACATATACCCGGACGAGGTCATATTCCTGGGCGTGGTCACATACCA	770. GGTCATCATGGAATCCCTGGACATCACGGTATTCCTGGGCACCACGGCATACCCGGACACCATGGCATACCA
261. GGTGGGCATAGACTTCCTGGCGGTCACAGATTACCCGGAGGTCATCGTCTTCCAGGGGGACATAGGTTACCA	771. GGTCATCATGGACTCCCTGGGCACCACGGCTTACCCGGACATCACGGTCTTCCAGGACACCATGGCTTACCA
262. GGTCACAGAGGAAAGCCTGGGCATAGGGGAAAACCCGGACACCGAGGTAAGCCAGGACATCGTGGAAAACCA	772. GGTGGACACCATAAACCCGGCGGTCATCACAAGCCTGGGGGACATCATAAGCCAGGAGGGCACCACAAACCA
263. GGTCATATGGGTAGGCCAGGGCATATGGGAAGACCGGGTCACATGGGGCGTCCTGGACATATGGGCCGACCA	773. GGTCATGGTCACAGTCCGGGACATGGGCACTCTCCAGGCCACGGCCATTCGCCAGGGCATGGACACTCACCA
264. GGTTTTGGACATAGGCCAGGGTTCGGTCACAGACCCGGCTTTGGTCATCGTCCTGGATTTGGGCATCGACCA	774. GGTCACCACGGTACTCCGGGTCATCATGGGACTCCAGGGCACCATGGAACGCCAGGACATCACGGCACACCA
265. GGTCACGGTAGAAGTCCGGGTCATGGTCGTTCTCCAGGACATGGAAGATCGCCAGGGCATGGGAGGTCACCA	775. GGTCATCATGGAGTCCCTGGACATCACGGTGTTCCGGGTCACCATGGCGTTCCTGGGCACCACGGCGTACCA
266. GGTACGCATGGTAGGCCAGGGACACATGGGCGTCCAGGAACTCATGGAAGACCCGGCACTCACGGTCGACCA	776. GGTCACGGTATAATCCCTGGACATGGCATTATTCCGGGTCATGGGATAATTCCTGGGCATGGAATCATACCA
267. GGTTGGGGCCATAGACCGGGATGGGGTCATCGGCCTGGCTGGGGACATCGTCCAGGGTGGGGGCATCGACCA	777. GGTGGGCATATACTTCCAGGGGGACATATTCTACCCGGAGGTCACATTCTTCCTGGCGGTCATATCTTACCA
268. GGTTACCACGGACGCCCTGGATACCATGGAAGACCCGGCTATCATGGGAGGCCAGGATATCACGGTCGACCA	778. GGTGGCAAGCACATTCCAGGGGGTAAACATATTCCGGGCGGTAAGCATATCCCAGGAGGAAAACACATACCA
269. GGTCACCGAGGTGTTCCAGGACATCGTGGCGTCCCTGGGCACAGAGGAGTTCCGGGTCATAGAGGCGTACCA	779. GGTGGTCACATGATACCCGGAGGACATATGATCCCAGGCGGCCATATGATTCCAGGAGGGCATATGATACCA
270. GGTATCGGTATTCGTCCTGGAATTGGTATAAGACCCGGAATAGGCATACGCCCAGGGATAGGAATCCGACCA	780. GGTCATTTCGGAATCCCAGGGCACTTTGGAATACCCGGTCACTTCGGCATTCCTGGACATTTTGGCATACCA
271. GGTTTGAGAGGTATTCCAGGACTTAGGGGCATTCCGGGTCTACGAGGAATCCCAGGCTTGCGTGGCATACCA	781. GGTGGGCATTCAATTCCAGGGGGACACTCTATACCCGGAGGTCACAGTATTCCTGGCGGTCATAGCATACCA
272. GGTGGAAAACGCATTCCTGGGGGCAAGAGAATCCCTGGCGGTAAGCGAATACCCGGAGGTAAAAGGATACCA	782. GGTCACGGTACAATTCCTGGACATGGCACTATCCCTGGGCATGGTACGATTCCGGGTCATGGAACTATACCA
273. GGTGGGATAATGAGACCGGGCGGAATCATGCGTCCAGGGGGTATTATGAGGCCAGGAGGAATTATGCGACCA	783. GGTTGGCATGGGATTCCTGGGTGGCACGGTATCCCTGGATGGCATGGAATACCCGGCTGGCATGGTATACCA
274. GGTTTTGGACGCATTCCTGGATTTGGCAGAATACCGGGCTTTGGTCGTATCCCAGGGTTCGGAAGAATACCA	784. GGTGGCTACCACATTCCAGGAGGGTATCATATTCCGGGCGGTTACCATATCCCTGGGGGTTATCACATACCA
275. GGTCGTATAGGATCTCCGGGTAGAATCGGTTCGCCTGGCAGAATTGGGAGTCCTGGAAGAATAGGGTCACCA	785. GGTCATATTGGCGTACCCGGTCACATTGGTGTTCCTGGGCATATCGGAGTCCCTGGACATATAGGCGTACCA
276. GGTATAAGAGGAACCCCAGGCATTAGAGGGACGCCCGGTATCCGTGGTACTCCTGGAATACGAGGTACACCA	786. GGTGGACTTCACTTGCCAGGCGGATTACATTTACCGGGAGGGCTTCATCTTCCTGGGGGTCTACACTTACCA
277. GGTGGATGGAGGATACCCGGAGGTTGGAGAATCCCAGGGGGCTGGCGTATTCCAGGAGGGTGGCGAATACCA	787. GGTAAGGGGCATCTTCCAGGGAAAGGTCATCTACCGGGTAAAGGCCATCTCCCAGGAAAAGGACACTTACCA
278. GGTTATGGCAGAATCCCTGGATATGGACGAATACCGGGCTATGGTCGCATTCCTGGGTACGGAAGAATACCA	788. GGTCATATGGGACTTCCAGGACATATGGGCTTACCGGGTCACATGGGTTTGCCAGGGCATATGGGGTTACCA
279. GGTATAGGTGTAAGACCGGGAATAGGAGTACGCCCTGGAATCGGAGTTCGTCCTGGCATTGGGGTTCGACCA	789. GGTCATTTCGGACTCCCTGGGCACTTCGGCTTACCCGGTCACTTTGGTCTTCCAGGACATTTTGGCTTACCA
280. GGTTTACGAGGACTACCGGGATTGAGAGGTCTTCCAGGCTTGCGTGGGTTGCCAGGATTAAGGGGCTTACCA	790. GGTCACAGTGGTCTCCCAGGACATTCTGGCTTACCCGGTCATAGCGGACTTCCAGGGCATTCAGGCTTACCA
281. GGTAGAAAAGGTCTCCCTGGACGCAAAGGCTTACCCGGTCGTAAAGGATTGCCAGGAAGAAAGGGGTTACCA	791. GGTGGCTTGCATACTCCGGGAGGTTTACACACTCCAGGCGGTCTACATACCCCAGGAGGACTTCATACACCA
282. GGTCGTGGGATGCTTCCAGGAAGAGGTATGTTACCGGGTAGGGGAATGTTGCCAGGGCGAGGCATGTTACCA	792. GGTGGTCATTGGCTTCCTGGGGGACATTGGTTACCCGGCGGTCACTGGTTGCCTGGAGGGCATTGGTTACCA
283. GGTTTTAGGGGATTGCCTGGATTCCGAGGTCTTCCTGGGTTCAGAGGACTACCGGGCTTTCGTGGCTTACCA	793. GGTGGACATTACTTACCCGGAGGTCATTATCTTCCTGGGGGACACTATTTGCCTGGCGGTCACTACTTACCA
284. GGTGGAAGAAGTTTACCGGGCGGACGTTCACTCCCAGGGGGTAGATCATTGCCAGGAGGTCGTAGCTTACCA	794. GGTGGCTTACACGTTCCGGGCGGTTTGCATGTCCCTGGGGGTCTTCATGTGCCTGGAGGATTACATGTACCA
285. GGTCGTGGGCTAACTCCAGGCAGAGGACTTACTCCGGGTAGAGGTTTGACGCCAGGAAGGGGATTAACACCA	795. GGTAAGCATGGGAAGCCTGGAAAGCACGGAAAACCGGGTAAACACGGCAAGCCAGGGAAACATGGTAAACCA
286. GGTCGTTGGGGTTTACCGGGTAGATGGGGACTTCCAGGGAGGTGGGGCTTGCCAGGACGCTGGGGGTTACCA	796. GGTCATGGGATGAAACCTGGACATGGTATGAAGCCAGGGCATGGAATGAAACCCGGACACGGTATGAAACCA
287. GGTGGGCTCTACAGACCCGGCGGATTATATCGTCCAGGAGGTTTGTATAGGCCAGGGGGACTTTATCGACCA	797. GGTGGACATTTCAAGCCTGGGGGACACTTCAAACCCGGCGGTCATTTTAAGCCAGGAGGGCACTTTAAACCA
288. GGTGGAAGAGTTCTCCCAGGGGGTAGAGTATTGCCAGGAGGTCGTGTTTTACCGGGCGGACGAGTCTTACCA	798. GGTGGCAAACACAGCCCAGGCGGTAAACATTCTCCAGGGGGTAAGCATAGTCCCGGAGGAAAGCACTCACCA
289. GGTAAGCGTGGAAAGCCTGGGAAACGAGGAAAACCCGGTAAAAGGGGCAAGCCAGGGAAGAGAGGTAAACCA	799. GGTGGCAAGCATACCCCAGGAGGTAAGCACACTCCGGGAGGAAAACATACTCCAGGCGGTAAACACACACCA
290. GGTGGGAAGATGAGACCCGGCGGAAAAATGAGGCCAGGAGGTAAAATGCGTCCAGGGGGCAAAATGCGACCA	800. GGTGGTCACTGGAAACCTGGGGGACATTGGAAACCCGGCGGTCATTGGAAGCCAGGAGGGCATTGGAAACCA
291. GGTGGGAAGTTTAGGCCAGGAGGTAAATTTCGTCCAGGGGGCAAATTCAGACCCGGCGGAAAATTTCGACCA	801. GGTTATCATGGGAAGCCTGGATATCACGGCAAACCCGGTTACCACGGAAAGCCAGGATACCATGGAAAACCA
292. GGTGGTTCTAAAAGGCCAGGGGGATCAAAACGTCCAGGAGGTAGCAAGAGACCGGGCGGAAGTAAGCGACCA	802. GGTGGCAAGCATGTCCCAGGAGGAAAGCACGTACCGGGCGGAAAACACGTTCCAGGGGGTAAACATGTACCA
293. GGTCGCAAAGGAACCCCTGGAAGAAAAGGTACTCCCGGTAGAAAGGGCACGCCAGGACGTAAAGGCACACCA	803. GGTCATATGGGCTCTCCGGGACATATGGGTTCGCCAGGGCATATGGGAAGTCCAGGACACATGGGGTCACCA
294. GGTGGTTGGAAACGGCCAGGCGGATGGAAAAGACCGGGAGGGTGGAAGCGTCCTGGGGGCTGGAAACGACCA	804. GGTCACATGGGAACTCCGGGTCATATGGGTACTCCAGGGCATATGGGGACGCCAGGACATATGGGCACACCA
295. GGTAAAGGTTATCGCCCTGGCAAAGGCTATCGTCCTGGAAAAGGATACAGACCGGGTAAGGGATATCGACCA	805. GGTCACATGGGAGTACCCGGTCATATGGGCGTGCCAGGACATATGGGTGTTCCAGGGCATATGGGGGTACCA
296. GGTAAAGGCGTTAGACCGGGCAAAGGGGTTCGTCCAGGAAAAGGAGTACGGCCAGGGAAAGGTGTACGACCA	806. GGTCATGGATTTAGTCCTGGACACGGCTTTTCTCCCGGACATGGTTTTTCGCCAGGGCATGGGTTCTCACCA
297. GGTGGGATGATGAGGCCAGGAGGTATGATGAGACCCGGCGGAATGATGCGTCCAGGGGGCATGATGCGACCA	807. GGTTTTCATGGTACGCCCGGATTTCACGGCACTCCTGGCTTCCATGGGACCCCTGGATTCCACGGTACACCA
298. GGTGGGATGTTTAGGCCAGGAGGTATGTTTCGTCCAGGGGGCATGTTCAGACCCGGCGGAATGTTTCGACCA	808. GGTCACTTTGGTGTACCGGGTCATTTTGGCGTTCCAGGACATTTCGGAGTCCCAGGGCACTTCGGCGTACCA
299. GGTGGTAGCATGAGGCCAGGAGGTTCTATGCGTCCAGGGGGATCAATGAGACCCGGCGGAAGTATGCGACCA	809. GGTTCACATGGCAGTCCAGGATCGCATGGATCTCCGGGAAGTCACGGTAGCCCTGGGTCTCATGGTTCACCA
300. GGTAGGATGGGAACGCCAGGACGTATGGGCACTCCGGGTCGCATGGGTACTCCAGGGAGAATGGGGACACCA	810. GGTTCACATGGGACCCCTGGCTCTCATGGAACTCCTGGATCGCATGGTACGCCCGGAAGTCACGGTACACCA
301. GGTTGGGGCATGAGACCCGGCTGGGGGATGCGTCCAGGGTGGGGTATGAGGCCAGGATGGGGAATGCGACCA	811. GGTCATGGGTGGAGTCCCGGACACGGTTGGTCTCCTGGACATGGATGGTCGCCTGGGCATGGCTGGTCACCA
302. GGTATGTATGGTAGGCCAGGAATGTATGGGCGTCCAGGGATGTATGGAAGACCCGGCATGTACGGTCGACCA	812. GGTCATTATGGAAGTCCGGGACACTACGGCTCTCCAGGACATTACGGTTCGCCAGGGCACTATGGGTCACCA
303. GGTATGCGTGGAGTACCCGGAATGCGAGGAGTTCCTGGGATGAGAGGTGTTCCAGGCATGAGGGGCGTACCA	813. GGTGGCTCTCATGTGCCTGGAGGATCGCATGTCCCTGGGGGTTCACACGTTCCGGGCGGTAGTCATGTACCA
304. GGTTTTGGTTTCCGCCCAGGGTTCGGCTTTCGTCCAGGATTTGGCTTCAGACCGGGGTTTGGATTCCGACCA	814. GGTACACATGGCACTCCAGGAACTCACGGTACTCCGGGTACGCATGGAACCCCTGGGACTCATGGTACACCA
305. GGTGGGTTCAGTAGGCCAGGAGGTTTTAGCAGACCGGGCGGCTTTTCTCGTCCAGGGGGATTTAGTCGACCA	815. GGTCACTGGGGCACGCCAGGCCATTGGGGAACTCCGGGTCATTGGGGTACTCCTGGACATTGGGGGACACCA
306. GGTCGCTTTGGCACGCCTGGACGTTTTGGTACTCCCGGTAGATTTGGAACCCCAGGAAGATTCGGAACACCA	816. GGTGGCTATCATACTCCAGGCGGTTATCACACTCCGGGAGGATACCATACCCCAGGAGGTTACCACACACCA
307. GGTTGGTTTGGTAGGCCAGGGTGGTTTGGGCGTCCAGGATGGTTTGGAAGACCCGGCTGGTTCGGTCGACCA	817. GGTCACACTGGTGTTCCGGGTCATACAGGCGTGCCAGGACATACTGGAGTCCCAGGGCATACGGGGGTACCA
308. GGTTATGGTTTTAGACCGGGATATGGATTTCGCCCAGGGTATGGCTTTCGTCCAGGATACGGATTCCGACCA	818. GGTGGTTGGCATGTTCCTGGGGGCTGGCATGTACCGGGAGGGTGGCACGTTCCAGGCGGATGGCATGTACCA
309. GGTTTTCGTGGCGTCCCAGGATTTAGAGGAGTTCCAGGCTTTAGGGGTGTGCCCGGATTCAGAGGTGTACCA	819. GGTTACCATGGAGTGCCGGGGTATCACGGTGTTCCAGGATATCATGGCGTCCCAGGCTACCACGGAGTACCA
310. GGTTCTAGGGGCTCGCCAGGCAGTAGAGGAAGTCCCGGTAGTCGTGGGTCTCCTGGATCAAGAGGTTCACCA	820. GGTGGTGTCCATGTTCCTGGAGGAGTTCACGTACCGGGAGGGGTTCATGTGCCTGGCGGAGTACATGTACCA
311. GGTGGATCAACACGGCCTGGGGGAAGTACAAGACCCGGAGGTAGCACTCGTCCTGGCGGTTCTACTCGACCA	821. GGTATAATAGGGATTCCTGGAATTATTGGCATCCCAGGCATTATCGGAATACCGGGTATCATAGGTATACCA
312. GGTGGACGATGGAGCCCTGGCGGTAGATGGTCTCCCGGAGGCCGTTGGAGTCCTGGGGGTCGCTGGTCACCA	822. GGTGGCTTGATAATTCCTGGGGGTTTAATCATTCCGGGCGGTCTAATAATCCCTGGAGGACTTATAATACCA
313. GGTTACGGTAGATCGCCTGGGTATGGTCGTTCTCCTGGATATGGAAGAAGTCCGGGCTATGGCAGATCACCA	823. GGTGGCAAAATTATCCCAGGGGGTAAAATCATTCCGGGCGGTAAGATTATTCCAGGAGGAAAAATAATACCA
314. GGTAGAGTTGGATCGCCTGGCAGAGTAGGGAGCCCCGGACGAGTCGGTTCTCCAGGAAGAGTGGGTTCACCA	824. GGTGGAATTATGATACCCGGAGGTATTATGATTCCTGGCGGTATAATGATCCCTGGGGGCATCATGATACCA
315. GGTCGTGGTACAACCCCAGGCAGAGGTACTACGCCCGGTAGAGGAACTACTCCTGGAAGAGGGACTACACCA	825. GGTATATTCGGAATCCCTGGAATTTTCGGCATACCGGGTATCTTTGGCATTCCTGGGATATTTGGTATACCA
316. GGTAGATGGGGCACGCCAGGGAGGTGGGGTACTCCAGGACGTTGGGGAACTCCGGGTCGCTGGGGGACACCA	826. GGTATTGGCTCTATACCCGGAATAGGTTCAATTCCAGGAATCGGTAGTATCCCAGGCATAGGATCTATACCA
317. GGTCGCTATGGCACGCCTGGACGTTATGGTACTCCCGGTAGATACGGAACCCCAGGAAGATATGGAACACCA	827. GGTGGCATAATCACTCCCGGAGGTATAATAACCCCAGGCGGTATCATTACTCCAGGAGGAATTATCACACCA
318. GGTACAGTCGGAAGGCCAGGAACCGTTGGTAGACCCGGCACTGTGGGGCGTCCAGGGACAGTAGGTCGACCA	828. GGTTGGATCGGTATTCCTGGCTGGATAGGCATACCCGGATGGATAGGTATCCCTGGGTGGATTGGTATACCA
319. GGTTGGGGTTGGCGTCCAGGGTGGGGATGGAGACCCGGCTGGGGGTGGAGGCCAGGATGGGGCTGGCGACCA	829. GGTGGCATATACATTCCAGGAGGAATTTATATCCCAGGGGGTATCTATATTCCGGGCGGTATTTACATACCA
320. GGTTGGTACGGTAGACCCGGCTGGTATGGAAGGCCAGGATGGTATGGGCGTCCAGGGTGGTATGGTCGACCA	830. GGTGTAATTGGCATTCCGGGCGTCATCGGTATTCCAGGAGTGATAGGAATCCCTGGGGTTATAGGCATACCA
321. GGTGGTTGGGTAAGGCCAGGGGGATGGGTGAGACCGGGCGGCTGGGTTCGTCCTGGAGGGTGGGTCCGACCA	831. GGTATCTTAGGCTTGCCAGGAATACTAGGACTTCCAGGGATTCTCGGTCTACCCGGAATTTTGGGGTTACCA
322. GGTTATTATGGAAGGCCAGGATATTACGGACGCCCTGGGTACTACGGCAGACCGGGATACTATGGTCGACCA	832. GGTATTGGAAAGCTCCCAGGGATAGGCAAACTTCCAGGAATCGGTAAATTACCCGGAATAGGAAAATTACCA
323. GGTGGAAGATATGTGCCAGGAGGACGCTATGTCCCTGGGGGTCGTTATGTTCCGGGCGGTAGATACGTACCA	833. GGTGGGATTATGTTGCCAGGAGGAATAATGCTTCCAGGGGGTATCATGTTACCGGGCGGAATTATGTTACCA
324. GGTGGAAGAGTTGTTCCTGGCGGTCGTGTAGTACCCGGAGGTAGAGTAGTCCCAGGGGGCAGAGTGGTACCA	834. GGTGGCTTATTTATACCGGGCGGACTTTTTATCCCAGGGGGTCTATTCATTCCAGGAGGTTTGTTCATACCA
325. GGTAATAATGGGCAGCCAGGAAATAACGGACAGCCTGGAAACAATGGTCAACCGGGGAACAACGGCCAACCA	835. GGTGGCTTGTCAATCCCTGGAGGACTTTCTATTCCGGGCGGTCTTAGCATTCCTGGGGGTTTATCGATACCA
326. GGTGGAAACAATGAACCGGGCGGCAATAACGAGCCAGGAGGGAATAATGAGCCTGGGGGTAACAACGAACCA	836. GGTGGCTTGACGATTCCGGGCGGTTTAACAATTCCAGGAGGACTTACTATCCCAGGGGGTCTAACTATACCA
327. GGTGGCAACAATATACCGGGCGGAAATAATATCCCAGGGGGTAATAACATTCCAGGAGGAAACAACATACCA	837. GGTATTGGATGGTTGCCTGGGATAGGGTGGCTTCCTGGAATAGGTTGGTTACCCGGAATCGGCTGGTTACCA
328. GGTGGGAACAACTTGCCAGGAGGAAACAATCTTCCAGGGGGTAATAATCTACCGGGCGGAAATAACTTACCA	838. GGTGGCTTGTATATCCCAGGAGGACTCTATATTCCGGGCGGTCTTTACATTCCAGGGGGTTTATATATACCA
329. GGTAACAACGGAAAACCCGGTAATAATGGAAAGCCAGGAAATAACGGCAAGCCTGGGAACAATGGTAAACCA	839. GGTGTGATAGGTCTACCGGGAGTAATAGGATTGCCAGGCGTCATCGGACTTCCAGGGGTTATTGGGTTACCA
330. GGTAACAATGGAAGTCCAGGGAATAACGGCTCGCCCGGAAACAACGGTTCTCCTGGCAATAATGGGTCACCA	840. GGTATTAAGGGTAAGCCAGGAATTAAAGGAAAACCGGGGATAAAAGGCAAGCCTGGAATCAAAGGTAAACCA
331. GGTGGAAACAATACTCCGGGAGGAAATAACACTCCTGGCGGTAATAATACCCCTGGAGGCAACAACACACCA	841. GGTGGCAAAATGATTCCAGGGGGTAAAATGATCCCAGGAGGAAAGATGATACCGGGCGGAAAAATGATACCA
332. GGTAATGGTAACGTCCCTGGCAACGGCAATGTTCCAGGAAATGGAAACGTACCGGGGAATGGGAACGTACCA	842. GGTTTTGGCAAGATCCCTGGATTTGGTAAAATTCCTGGGTTCGGAAAAATACCGGGCTTTGGAAAGATACCA
333. GGTGATAACGGACAGCCAGGGGATAATGGGCAGCCTGGAGACAATGGTCAACCCGGCGACAACGGTCAACCA	843. GGTGGCAGTAAGATACCGGGCGGAAGTAAAATCCCTGGGGGTTCAAAAATTCCTGGAGGCTCTAAAATACCA
334. GGTGGAGATAATGAACCGGGCGGAGACAATGAGCCAGGAGGGGATAACGAGCCTGGGGGTGACAACGAACCA	844. GGTGGCAAAACTATCCCAGGAGGAAAAACAATTCCAGGGGGTAAAACGATTCCGGGCGGTAAGACTATACCA
335. GGTGATGGCAATATCCCTGGGGACGGAAACATTCCTGGAGATGGTAATATACCCGGCGATGGAAATATACCA	845. GGTTGGGGGAAGATTCCTGGCTGGGGCAAAATACCGGGATGGGGTAAAATTCCAGGGTGGGGAAAGATACCA
336. GGTGGGAATGACTTGCCAGGGGGTAACGATCTTCCAGGAGGAAATGATCTACCGGGCGGAAACGACTTACCA	846. GGTGGCAAATACATACCGGGCGGAAAGTACATTCCAGGGGGTAAGTATATCCCAGGAGGAAAATATATACCA
337. GGTAACGACGGAAAGCCAGGAAATGATGGAAAACCCGGTAATGACGGCAAGCCTGGGAACGATGGTAAACCA	847. GGTGGCAAAGTAATCCCAGGAGGAAAAGTTATTCCGGGCGGTAAAGTCATTCCAGGGGGTAAGGTTATACCA
338. GGTGACAATGGCAGTCCCGGCGACAACGGTAGCCCTGGGGATAACGGAAGTCCTGGAGATAATGGTTCACCA	848. GGTATGGGTATGATACCCGGAATGGGCATGATCCCTGGGATGGGAATGATTCCTGGCATGGGGATGATACCA
339. GGTGGCAATGACACTCCAGGCGGTAATGATACTCCGGGAGGAAACGATACCCCAGGAGGTAACGACACACCA	849. GGTTTTGGGATGATACCCGGATTTGGAATGATCCCTGGATTCGGTATGATTCCTGGCTTTGGCATGATACCA
340. GGTGATAATGGAGTCCCTGGCGACAACGGTGTGCCCGGAGACAATGGGGTTCCAGGAGATAACGGCGTACCA	850. GGTATGATAGGGTCGCCTGGCATGATCGGTTCTCCGGGGATGATAGGAAGTCCTGGAATGATTGGGTCACCA
341. GGTCAAGGTAATCAACCGGGGCAAGGGAATCAGCCTGGACAGGGTAACCAACCCGGACAAGGAAATCAACCA	851. GGTGGCACAATGATTCCTGGAGGTACGATGATACCGGGCGGAACCATGATCCCAGGGGGTACTATGATACCA
342. GGTAACGAGGGGCAGCCAGGAAATGAAGGTCAACCCGGTAATGAGGGACAGCCTGGAAACGAAGGACAACCA	852. GGTTGGGGAATGATTCCTGGATGGGGGATGATACCGGGCTGGGGCATGATCCCTGGGTGGGGTATGATACCA
343. GGTAATGGTGGTCAGCCTGGAAATGGAGGACAGCCAGGGAACGGCGGACAACCGGGCAATGGGGGTCAACCA	853. GGTATGTATGGGATTCCGGGGATGTATGGTATTCCTGGAATGTACGGTATCCCTGGCATGTATGGAATACCA
344. GGTCATAATGGGCAGCCAGGACATAACGGACAGCCTGGACACAATGGTCAACCCGGTCACAACGGCCAACCA	854. GGTATAGGGATGGTGCCTGGAATCGGAATGGTTCCCGGTATTGGTATGGTCCCAGGAATTGGCATGGTACCA
345. GGTCAAAATGGAATCCCAGGGCAGAATGGCATACCCGGACAGAACGGTATTCCTGGACAAAACGGCATACCA	855. GGTTTTGGCTTTATTCCGGGGTTTGGTTTCATCCCTGGGTTCGGCTTCATTCCAGGATTTGGATTCATACCA
346. GGTAATCAAGGACTCCCAGGCAATCAAGGTCTACCCGGAAATCAGGGGCTTCCAGGAAACCAAGGGTTACCA	856. GGTTCATTTGGCATTCCGGGTAGTTTCGGTATTCCTGGATCGTTTGGAATCCCAGGCTCTTTTGGTATACCA
347. GGTAACGGAAAGCAGCCTGGGAATGGCAAACAACCGGGTAATGGTAAACAGCCAGGAAATGGAAAACAACCA	857. GGTACTTTCGGAATCCCTGGGACTTTTGGCATTCCTGGAACATTTGGAATACCCGGTACGTTTGGTATACCA
348. GGTGGAAACATGCAACCTGGGGGTAATATGCAACCGGGCGGAAATATGCAGCCAGGAGGGAATATGCAACCA	858. GGTTTTTGGGGAATACCGGGTTTCTGGGGTATCCCTGGCTTTTGGGGCATTCCAGGATTTTGGGGGATACCA
349. GGTAATTTTGGGCAGCCTGGAAACTTCGGACAACCCGGTAACTTTGGTCAGCCAGGGAATTTCGGCCAACCA	859. GGTTTCTACGGTATCCCTGGCTTTTACGGCATTCCTGGATTCTATGGAATACCCGGATTTTATGGGATACCA
350. GGTGGAAATCAGAGTCCTGGGGGTAATCAATCTCCCGGAGGCAACCAAAGCCCTGGCGGTAACCAGTCACCA	860. GGTGGCATATTTGTTCCAGGAGGAATTTTCGTACCGGGCGGAATCTTTGTCCCTGGGGGTATATTCGTACCA
351. GGTAATCAAGGGACCCCAGGCAATCAGGGTACGCCCGGAAACCAAGGAACTCCTGGAAATCAAGGTACACCA	861. GGTAGCATTGGAAGTCCTGGGTCTATCGGCTCTCCGGGATCAATAGGTTCGCCAGGCAGTATAGGGTCACCA
352. GGTGGAAACTGGCAACCTGGGGGTAATTGGCAACCGGGCGGAAATTGGCAGCCTGGAGGGAATTGGCAACCA	862. GGTGGAATTACATCTCCTGGCGGTATTACGAGCCCTGGGGGTATAACAAGTCCGGGAGGCATTACTTCACCA
353. GGTGGAAACTATCAGCCTGGGGGCAATTATCAACCCGGCGGTAACTACCAGCCAGGAGGGAATTACCAACCA	863. GGTGGCAGTTGGATCCCTGGGGGCTCATGGATACCCGGAGGATCGTGGATTCCAGGCGGTTCTTGGATACCA
354. GGTGTGAATGGTCAGCCTGGAGTTAATGGGCAACCCGGCGTAAATGGACAGCCAGGGGTAAACGGTCAACCA	864. GGTTATATCGGTTCGCCTGGCTACATAGGAAGTCCCGGATACATTGGATCTCCAGGGTATATTGGGTCACCA
355. GGTGGAGAGAATGAACCGGGCGGAGAAAATGAGCCAGGAGGGGAAAACGAGCCTGGGGGTGAGAACGAACCA	865. GGTGGCATTTCTGTACCGGGCGGAATAAGTGTCCCAGGGGGTATATCAGTTCCAGGAGGAATTAGCGTACCA
356. GGTGGAAACGGAGAGCCAGGAGGAAATGGTGAGCCTGGAGGTAATGGGGAACCGGGCGGCAATGGAGAACCA	866. GGTACAATCGGAACCCCAGGCACTATTGGTACTCCAGGGACCATAGGAACGCCCGGTACGATAGGTACACCA
357. GGTGGGAATCACGAGCCTGGAGGAAACCACGAACCCGGCGGTAACCATGAGCCAGGGGGCAATCATGAACCA	867. GGTTGGGGCACTATTCCAGGGTGGGGGACAATTCCGGGATGGGGTACGATTCCTGGCTGGGGAACTATACCA
358. GGTGAGGGTAACATTCCAGGAGAAGGAAATATACCGGGCGAAGGCAATATCCCAGGGGAAGGTAATATACCA	868. GGTTATATTGGGACCCCTGGCTATATCGGAACTCCTGGATACATAGGCACGCCCGGTTACATTGGTACACCA
359. GGTAACGAAGGTCTACCCGGAAATGAAGGACTTCCTGGGAATGAGGGCTTGCCTGGAAACGAGGGGTTACCA	869. GGTGTTGGCACTATTCCGGGCGTAGGTACTATCCCAGGGGTCGGTACAATTCCAGGAGTAGGAACTATACCA
360. GGTGGAGAGAATAAACCGGGCGGAGAAAATAAGCCAGGAGGGGAAAACAAGCCTGGGGGTGAGAACAAACCA	870. GGTGGCTGGTGGATACCGGGCGGATGGTGGATTCCTGGAGGGTGGTGGATCCCAGGGGGTTGGTGGATACCA
361. GGTGGTAACATGGAACCTGGGGGCAATATGGAACCCGGCGGAAATATGGAGCCAGGAGGGAATATGGAACCA	871. GGTGGCTGGTACATACCGGGCGGATGGTATATTCCAGGAGGGTGGTATATCCCAGGGGGTTGGTATATACCA
362. GGTGGAAACTTTGAGCCAGGAGGGAATTTTGAACCCGGCGGTAATTTCGAGCCTGGGGGCAACTTCGAACCA	872. GGTTGGATAGGCGTGCCCGGATGGATCGGTGTTCCTGGCTGGATAGGAGTCCCTGGGTGGATTGGTGTACCA
363. GGTGGAAACGAAAGTCCGGGAGGCAATGAGAGCCCTGGCGGTAATGAATCTCCTGGGGGTAACGAGTCACCA	873. GGTTATTACGGCATTCCTGGCTACTACGGAATACCGGGGTACTATGGAATCCCTGGATATTATGGGATACCA
364. GGTGGCAACGAAACTCCCGGAGGAAATGAGACTCCAGGCGGTAATGAAACCCCAGGAGGTAACGAGACACCA	874. GGTGGAATATACGTTCCGGGCGGTATTTATGTGCCAGGGGGTATCTATGTCCCAGGAGGAATTTACGTACCA
365. GGTGGGTGGAATGAACCGGGCGGCTGGAACGAGCCAGGAGGTTGGAATGAGCCTGGGGGATGGAATGAACCA	875. GGTGTAGGAATAGTTCCGGGCGTAGGTATAGTGCCAGGGGTTGGAATTGTCCCAGGAGTCGGTATCGTACCA
366. GGTTACAATGGTGAGCCTGGGTATAACGGCGAACCGGGATATAATGGAGAGCCAGGATACAACGGAGAACCA	876. GGTTTGTTGGGATTGCCAGGCTTACTCGGACTTCCAGGATTATTAGGTCTACCGGGGTTACTAGGGTTACCA
367. GGTGAAGGTAATGTTCCAGGAGAAGGCAATGTCCCTGGGGAAGGAAATGTACCGGGCGAGGGTAACGTACCA	877. GGTTTGAAAGGTCTTCCAGGGTTAAAAGGCTTGCCAGGACTTAAAGGATTACCGGGATTGAAGGGGTTACCA
368. GGTGGTGGAAATATACCGGGAGGGGGTAACATTCCTGGCGGAGGTAATATCCCTGGAGGAGGCAATATACCA	878. GGTGGGATGTTACTTCCTGGCGGTATGCTACTACCCGGAGGAATGCTTCTTCCAGGGGGCATGTTGTTACCA
369. GGTGGTGGAAATCTTCCTGGAGGCGGTAACTTGCCAGGGGGAGGTAATCTACCCGGAGGAGGGAATTTACCA	879. GGTTTTCTCGGACTTCCAGGATTCTTAGGTCTACCGGGATTTTTGGGGTTGCCTGGCTTTTTAGGGTTACCA
370. GGTGGTAATGGGAAGCCTGGAGGAAATGGAAAGCCAGGGGGTAACGGAAAACCGGGCGGCAATGGTAAACCA	880. GGTCTTGGATTATCTCCGGGCTTAGGTTTATCCCCAGGACTCGGTTTGTCGCCAGGGTTAGGATTGTCACCA
371. GGTGGTAACGGTAGTCCGGGAGGAAATGGAAGCCCAGGCGGCAATGGTTCTCCAGGGGGTAATGGCTCACCA	881. GGTACGCTCGGATTGCCTGGAACTCTAGGTTTACCGGGTACACTTGGTCTTCCTGGGACATTAGGGTTACCA
372. GGTGGTAACGGTACTCCTGGCGGCAATGGAACCCCTGGAGGAAATGGGACTCCGGGAGGTAATGGTACACCA	882. GGTGGTCTCTGGCTTCCTGGGGGACTTTGGTTGCCTGGAGGTTTATGGTTACCGGGCGGATTGTGGTTACCA
373. GGTGGTGGAAATGTACCGGGAGGGGGTAATGTTCCTGGCGGAGGCAATGTCCCTGGAGGAGGTAACGTACCA	883. GGTTTGTATGGACTCCCCGGTCTTTATGGGCTTCCTGGATTATACGGATTGCCAGGGTTATATGGTTTACCA
374. GGTGGGCATAATATCCCTGGCGGTCACAATATACCCGGAGGTCATAACATTCCTGGAGGACACAACATACCA	884. GGTTTGTTAGGTGTCCCTGGATTACTAGGCGTGCCCGGTCTTCTCGGAGTTCCTGGCTTATTGGGTGTACCA
375. GGTAATCATGGACTACCCGGAAATCACGGTCTTCCAGGGAACCACGGCTTGCCAGGAAACCATGGGTTACCA	885. GGTGGGAAAAAACTTCCAGGAGGTAAGAAATTGCCAGGGGGTAAAAAGCTACCGGGCGGAAAGAAGTTACCA
376. GGTGGACACAATAAGCCAGGAGGGCATAACAAGCCTGGGGGACATAATAAACCCGGCGGTCACAACAAACCA	886. GGTGGGATGAAACTTCCAGGGGGCATGAAGCTACCCGGAGGAATGAAATTGCCAGGCGGTATGAAATTACCA
377. GGTGGCAACCATAGCCCTGGGGGTAATCACAGTCCCGGAGGAAATCATTCTCCAGGCGGTAACCACTCACCA	887. GGTTTTGGCAAACTCCCTGGGTTCGGAAAATTACCGGGCTTTGGGAAACTTCCTGGATTTGGAAAGTTACCA
378. GGTCACAATGGAACTCCCGGTCATAACGGAACCCCAGGACATAATGGTACGCCAGGGCACAACGGCACACCA	888. GGTAAGAGTGGTCTCCCAGGAAAAAGCGGACTTCCAGGCAAATCAGGGCTACCGGGTAAATCTGGCTTACCA
379. GGTGGAAACCATGTGCCAGGAGGAAATCACGTCCCAGGGGGTAATCATGTTCCGGGCGGTAACCACGTACCA	889. GGTGGCAAAACTCTCCCTGGGGGTAAAACATTACCGGGCGGAAAGACACTTCCAGGAGGAAAAACGTTACCA
380. GGTAATATCGGAATACCCGGTAACATAGGAATCCCAGGGAACATTGGCATTCCAGGAAATATAGGCATACCA	890. GGTGGTTGGAAACTTCCTGGGGGCTGGAAATTGCCTGGCGGATGGAAGCTACCGGGAGGGTGGAAATTACCA
381. GGTGGCTTAAATATCCCTGGGGGTTTGAACATTCCTGGAGGTCTTAATATACCGGGCGGACTAAATATACCA	891. GGTAAGGGGTATCTTCCAGGGAAAGGTTATCTCCCAGGAAAAGGATATTTACCGGGCAAAGGCTATTTACCA
382. GGTGGCAAAAATATACCGGGCGGAAAGAATATCCCTGGGGGTAAGAACATTCCTGGAGGTAAAAACATACCA	892. GGTAAAGGTGTTCTCCCAGGAAAAGGAGTGCTACCGGGCAAAGGCGTACTTCCAGGGAAAGGGGTCTTACCA
383. GGTGGCAATATGATACCGGGCGGAAACATGATTCCAGGAGGAAATATGATCCCTGGGGGTAATATGATACCA	893. GGTGGCATGATGCTTCCTGGGGGTATGATGTTGCCTGGAGGGATGATGTTACCGGGCGGAATGATGTTACCA
384. GGTGGCAATTTTATCCCAGGAGGAAACTTTATTCCGGGCGGTAATTTCATTCCAGGGGGTAACTTCATACCA	894. GGTTTTATGGGACTTCCAGGATTCATGGGTCTACCCGGATTTATGGGGTTGCCTGGCTTTATGGGCTTACCA
385. GGTAGTAACGGTATTCCTGGATCTAATGGCATACCCGGAAGCAATGGAATCCCAGGCTCAAATGGTATACCA	895. GGTATGCTCGGTTCGCCAGGCATGTTGGGTAGTCCGGGGATGCTAGGATCTCCTGGAATGTTAGGGTCACCA
386. GGTAATATCGGTACGCCCGGAAACATAGGAACCCCTGGCAACATTGGGACTCCTGGAAATATAGGCACACCA	896. GGTGGGACAATGTTGCCAGGGGGTACTATGTTACCGGGCGGAACCATGCTTCCTGGAGGTACGATGTTACCA
387. GGTGGAAATTGGATTCCTGGGGGCAATTGGATCCCTGGCGGTAACTGGATACCCGGAGGTAATTGGATACCA	897. GGTGGTTGGATGCTTCCTGGGGGCTGGATGTTACCGGGAGGGTGGATGTTGCCTGGCGGATGGATGTTACCA
388. GGTAACTACGGTATCCCTGGAAATTACGGCATTCCTGGCAATTATGGAATACCCGGAAACTATGGGATACCA	898. GGTATGTATGGACTTCCTGGCATGTATGGTTTACCCGGAATGTACGGTCTTCCAGGGATGTATGGGTTACCA
389. GGTGGAAATATAGTCCCTGGGGGTAATATCGTTCCGGGCGGTAACATTGTGCCAGGAGGAAACATAGTACCA	899. GGTGGGATGCTCGTTCCTGGCGGTATGCTTGTACCCGGAGGAATGTTAGTTCCAGGGGGCATGTTGGTACCA
390. GGTGGGAATTTATTGCCAGGAGGAAACTTACTACCGGGCGGAAATCTGCTTCCAGGGGGTAATTTGTTACCA	900. GGTTTCTTCGGTCTCCCTGGCTTTTTTGGACTTCCAGGATTTTTCGGATTGCCGGGGTTCTTTGGGTTACCA
391. GGTGGAAAAAATCTTCCTGGCGGTAAAAACTTGCCTGGGGGAAAGAATCTACCCGGAGGTAAGAACTTACCA	901. GGTCTTGGATTTTCGCCCGGATTAGGCTTTTCCCCAGGACTCGGTTTTTCTCCAGGGTTAGGATTCTCACCA
392. GGTGGGAATATGTTGCCAGGGGGTAATATGCTACCGGGCGGAAACATGCTTCCAGGAGGAAATATGTTACCA	902. GGTGGGACATTTCTTCCAGGGGGTACGTTTTTGCCAGGAGGTACTTTTCTACCGGGCGGAACATTCTTACCA
393. GGTTTTAACGGCTTGCCAGGATTCAACGGACTTCCAGGGTTCAATGGTCTACCGGGATTTAATGGGTTACCA	903. GGTTGGTTCGGACTTCCAGGATGGTTTGGATTGCCAGGGTGGTTTGGTCTCCCCGGCTGGTTTGGGTTACCA
394. GGTGGGAACTCATTGCCAGGGGGTAATAGTCTTCCAGGAGGAAATTCTCTACCGGGCGGAAACAGCTTACCA	904. GGTTATTTTGGACTCCCCGGCTATTTCGGTCTTCCAGGGTACTTCGGATTGCCAGGATACTTTGGGTTACCA
395. GGTCTAAATGGTACGCCTGGACTTAATGGCACTCCCGGCTTGAATGGAACCCCAGGATTAAACGGTACACCA	905. GGTTTTGGTGTATTGCCAGGATTCGGCGTACTACCGGGATTTGGAGTTCTTCCAGGCTTTGGGGTCTTACCA
396. GGTTGGAATGGTCTACCGGGATGGAACGGACTTCCTGGGTGGAATGGATTGCCTGGCTGGAATGGGTTACCA	906. GGTTTATCAGGCAGCCCAGGGTTGAGCGGATCTCCAGGATTAAGTGGTAGTCCCGGTCTTTCTGGCTCACCA
397. GGTGGGAATTACTTGCCAGGGGGTAACTATCTTCCAGGAGGAAATTATCTACCGGGCGGAAACTACTTACCA	907. GGTTCTCTAGGCACGCCCGGAAGTCTTGGGACCCCTGGATCACTCGGTACTCCTGGCTCATTAGGTACACCA
398. GGTCTTAATGGAGTGCCTGGACTAAATGGTGTTCCGGGTTTGAATGGCGTCCCAGGATTAAACGGTGTACCA	908. GGTTGGCTCGGTTCGCCTGGATGGCTTGGTAGTCCTGGGTGGTTAGGATCTCCGGGCTGGCTAGGGTCACCA
399. GGTAAAAACGGAAAGCCAGGGAAGAATGGGAAACCCGGCAAGAACGGTAAGCCTGGAAAAAATGGTAAACCA	909. GGTTATCTTGGATCGCCTGGCTATCTCGGTTCTCCTGGGTATCTAGGAAGTCCCGGATATTTAGGGTCACCA
400. GGTGGGAATATGAAGCCAGGGGGTAATATGAAACCGGGCGGCAACATGAAACCTGGAGGAAATATGAAACCA	910. GGTAGTGTCGGACTCCCTGGAAGCGTAGGATTGCCTGGCTCAGTTGGTCTACCGGGTTCTGTGGGGTTACCA
401. GGTAACTTTGGTAAGCCTGGGAATTTTGGAAAACCCGGCAATTTCGGAAAGCCAGGAAACTTCGGTAAACCA	911. GGTGGGACAACATTGCCAGGGGGTACTACTCTACCGGGCGGAACTACACTTCCTGGAGGTACGACTTTACCA
402. GGTGGAAACAAATCTCCTGGGGGTAATAAGAGTCCCGGAGGCAATAAAAGCCCTGGCGGTAACAAGTCACCA	912. GGTGGTTGGACCTTGCCTGGCGGATGGACTCTACCGGGAGGGTGGACACTTCCTGGGGGCTGGACGTTACCA
403. GGTGGCAACAAGACTCCAGGCGGTAACAAAACTCCGGGAGGTAATAAAACCCCAGGAGGAAATAAGACACCA	913. GGTACTTACGGTCTTCCAGGGACTTATGGGCTACCCGGAACCTATGGATTGCCAGGAACGTATGGTTTACCA
404. GGTGGGTGGAATAAACCGGGCGGCTGGAATAAGCCAGGAGGTTGGAACAAGCCTGGGGGATGGAATAAACCA	914. GGTCTAGTGGGCACGCCTGGCTTAGTAGGAACCCCTGGATTAGTTGGTACTCCGGGACTTGTCGGTACACCA
405. GGTAACTATGGTAAGCCAGGAAATTACGGAAAACCCGGCAATTATGGAAAGCCTGGGAACTACGGTAAACCA	915. GGTTGGTGGGGACTACCCGGATGGTGGGGCTTGCCAGGGTGGTGGGGTCTTCCAGGCTGGTGGGGGTTACCA
406. GGTGGAAACAAGGTCCCTGGGGGTAACAAAGTTCCGGGCGGTAATAAAGTGCCAGGAGGAAATAAGGTACCA	916. GGTTGGTACGGATTGCCAGGGTGGTATGGTCTCCCCGGCTGGTATGGACTTCCAGGATGGTATGGGTTACCA
407. GGTAACATGGGCTCGCCAGGCAATATGGGTTCTCCGGGTAATATGGGAAGTCCAGGAAATATGGGGTCACCA	917. GGTGTAGGTTGGTTACCGGGCGTAGGATGGCTTCCAGGAGTAGGGTGGTTGCCTGGGGTCGGCTGGTTACCA
408. GGTGGGATGAACACTCCAGGGGGCATGAATACACCCGGAGGAATGAATACTCCTGGCGGTATGAATACACCA	918. GGTTACGGCTACCTTCCAGGGTATGGTTATCTCCCCGGATATGGGTACTTGCCAGGCTATGGATACTTACCA
409. GGTGGAAATATGGTTCCGGGCGGTAATATGGTGCCAGGGGGTAACATGGTCCCAGGAGGCAATATGGTACCA	919. GGTTATCTAGGAGTCCCCGGATATTTGGGCGTTCCAGGCTACTTAGGTGTGCCAGGGTATCTCGGTGTACCA
410. GGTGGAAACTTTAGTCCCGGAGGCAATTTTTCTCCTGGGGGTAACTTCAGCCCTGGCGGTAATTTCTCACCA	920. GGTGGTGTACTTGTTCCTGGAGGAGTTCTCGTACCGGGAGGGGTTTTAGTGCCAGGCGGAGTCTTAGTACCA
411. GGTGGATTTAATACTCCCGGAGGATTCAATACCCCTGGCGGTTTTAACACTCCTGGAGGCTTCAACACACCA	921. GGTAAAAAGGGCAAGCCAGGGAAGAAGGGTAAACCCGGTAAGAAAGGAAAGCCTGGAAAAAAAGGTAAACCA
412. GGTTTCAACGGTGTGCCAGGCTTTAACGGCGTCCCAGGATTTAATGGAGTTCCGGGGTTCAATGGTGTACCA	922. GGTATGAAAGGCAAGCCTGGAATGAAAGGAAAACCGGGCATGAAGGGTAAGCCAGGGATGAAAGGTAAACCA
413. GGTAATGGATCTTCTCCGGGGAATGGGTCTAGTCCAGGAAATGGTTCATCGCCAGGCAACGGCTCTTCACCA	923. GGTAAATTCGGCAAGCCTGGAAAATTTGGTAAACCGGGTAAGTTTGGGAAGCCAGGAAAGTTCGGAAAACCA
414. GGTAATAGCGGTACTCCAGGCAATTCAGGGACGCCCGGAAACAGTGGAACCCCAGGAAATTCTGGCACACCA	924. GGTAAAAAGGGTAGTCCGGGCAAAAAAGGATCTCCTGGGAAGAAAGGTTCGCCTGGAAAGAAGGGGTCACCA
415. GGTGGAAATTGGTCTCCTGGCGGTAACTGGAGTCCCGGAGGCAATTGGAGCCCTGGGGGTAATTGGTCACCA	925. GGTACTAAGGGTAAGCCAGGAACTAAAGGAAAACCGGGGACAAAAGGCAAGCCTGGAACGAAAGGTAAACCA
416. GGTTATGGAAATAGTCCGGGGTATGGTAATTCGCCAGGATATGGGAACTCTCCAGGCTACGGCAATTCACCA	926. GGTGGGTGGAAAAAACCGGGCGGCTGGAAGAAGCCAGGAGGTTGGAAAAAGCCTGGGGGATGGAAAAAACCA
417. GGTGTAGGAAATAGTCCCGGAGTTGGAAACAGCCCTGGCGTAGGCAATTCTCCTGGGGTCGGTAATTCACCA	927. GGTAAATACGGCAAGCCAGGGAAATATGGAAAACCCGGAAAGTACGGTAAGCCTGGGAAGTATGGTAAACCA
418. GGTAATACAGGGACCCCAGGAAATACTGGTACTCCGGGTAACACTGGAACGCCAGGCAATACGGGCACACCA	928. GGTGGCAAAAAGGTCCCTGGGGGTAAGAAAGTACCGGGCGGAAAGAAGGTTCCAGGAGGTAAAAAAGTACCA
419. GGTGGCTGGAATACCCCAGGAGGATGGAACACTCCGGGAGGGTGGAATACTCCAGGCGGTTGGAATACACCA	929. GGTGGAATGATGAAGCCAGGAGGGATGATGAAACCCGGCGGTATGATGAAACCTGGGGGCATGATGAAACCA
420. GGTTATGGAAACACGCCAGGATACGGCAATACTCCGGGCTATGGTAATACCCCTGGATATGGGAATACACCA	930. GGTATGTTTGGAAAGCCAGGAATGTTCGGAAAACCCGGCATGTTTGGTAAGCCTGGGATGTTTGGGAAACCA
421. GGTAATGTTGGGACGCCCGGAAATGTCGGTACTCCTGGCAATGTAGGAACCCCTGGAAACGTAGGCACACCA	931. GGTGGGATGAGTAAGCCTGGAGGAATGTCAAAGCCAGGGGGTATGTCTAAACCGGGCGGCATGTCGAAACCA
422. GGTTGGGGGAATGTACCGGGATGGGGAAATGTGCCTGGCTGGGGTAATGTTCCAGGGTGGGGCAATGTACCA	932. GGTATGAAAGGAACCCCTGGCATGAAGGGTACGCCCGGAATGAAAGGTACTCCTGGGATGAAAGGCACACCA
423. GGTTACAATGGTGTGCCCGGATATAATGGAGTTCCTGGGTATAACGGCGTCCCTGGCTACAACGGTGTACCA	933. GGTGGTATGTGGAAGCCAGGAGGGATGTGGAAACCCGGCGGAATGTGGAAACCTGGGGGCATGTGGAAACCA
424. GGTGGCAATGTCGTCCCAGGAGGAAACGTAGTTCCAGGGGGTAATGTTGTACCGGGCGGAAATGTGGTACCA	934. GGTTATATGGGTAAGCCTGGATATATGGGAAAACCCGGCTATATGGGCAAGCCAGGATACATGGGGAAACCA
425. GGTGATGACGGACAGCCAGGGGACGATGGGCAACCCGGCGATGATGGTCAGCCTGGAGACGACGGTCAACCA	935. GGTAAGGGGATGGTGCCAGGAAAAGGCATGGTCCCAGGGAAAGGTATGGTTCCGGGTAAAGGAATGGTACCA
426. GGTGATGGTGACGAGCCTGGAGACGGCGATGAACCGGGCGACGGAGATGAGCCAGGGGATGGGGACGAACCA	936. GGTTTCTTCGGAAAGCCAGGATTCTTTGGTAAACCGGGATTTTTCGGCAAGCCTGGGTTTTTTGGAAAACCA
427. GGTGATGATGGCATTCCTGGGGACGATGGAATACCCGGCGATGACGGAATCCCTGGAGACGACGGTATACCA	937. GGTGGAAAATTCTCTCCTGGCGGTAAGTTTAGCCCTGGGGGTAAATTCAGTCCCGGAGGCAAATTTTCACCA
428. GGTGACGGCGACTTGCCAGGAGATGGGGACCTTCCAGGGGATGGTGATCTACCGGGCGATGGAGACTTACCA	938. GGTAAATTCGGTACTCCAGGAAAGTTTGGGACGCCCGGAAAATTTGGAACCCCTGGCAAGTTCGGCACACCA
429. GGTGGGGACGACAAGCCTGGAGGAGATGATAAACCGGGCGGAGACGATAAGCCAGGGGGTGATGACAAACCA	939. GGTTTTTGGGGTAAACCGGGATTTTGGGGCAAGCCTGGATTCTGGGGAAAGCCAGGGTTTTGGGGGAAACCA
430. GGTGATGACGGAAGTCCTGGAGATGATGGTAGCCCAGGGGACGACGGTTCGCCGGGAGACGATGGCTCACCA	940. GGTTATTTCGGCAAGCCAGGATATTTTGGTAAGCCTGGGTACTTCGGAAAACCGGGATACTTTGGAAAACCA
431. GGTGATGACGGCACTCCTGGAGACGATGGAACCCCAGGGGACGACGGTACGCCCGGAGATGATGGCACACCA	941. GGTGGAAAATTTGTTCCGGGCGGTAAGTTCGTCCCAGGAGGAAAGTTTGTGCCAGGGGGTAAATTCGTACCA
432. GGTGGGGATGATGTACCGGGCGGAGACGACGTGCCAGGGGGTGACGATGTTCCTGGAGGAGATGACGTACCA	942. GGTAGTAAGGGCAGTCCAGGGTCTAAAGGATCGCCAGGAAGCAAAGGCTCTCCCGGTTCAAAAGGTTCACCA
433. GGTGATCAAGGTCAACCCGGCGATCAAGGACAGCCAGGAGACCAAGGGCAGCCTGGGGATCAGGGTCAACCA	943. GGTGGAACTAAAAGCCCTGGGGGTACAAAATCTCCTGGCGGTACTAAGAGTCCCGGAGGCACGAAATCACCA
434. GGTGGGCAAGATGAACCCGGCGGTCAGGATGAGCCTGGAGGTCAAGACGAGCCAGGGGGACAGGACGAACCA	944. GGTAAATGGGGAAGTCCAGGAAAATGGGGCTCTCCGGGTAAGTGGGGTTCGCCTGGCAAATGGGGGTCACCA
435. GGTGGTGATGGACAGCCTGGAGGGGATGGTCAACCCGGCGGAGATGGGCAGCCAGGAGGAGACGGTCAACCA	945. GGTTATGGTAAATCGCCTGGATATGGAAAAAGTCCTGGCTACGGCAAATCTCCGGGGTATGGGAAGTCACCA
436. GGTGGGCATGACCAGCCTGGAGGACACGACCAACCCGGCGGTCACGATCAGCCAGGGGGACATGATCAACCA	946. GGTAAAGTTGGATCTCCAGGCAAAGTGGGTAGTCCGGGGAAGGTCGGTTCGCCAGGAAAAGTAGGGTCACCA
437. GGTGGAATAGACCAGCCTGGGGGCATTGACCAACCCGGCGGTATAGATCAGCCAGGAGGGATTGATCAACCA	947. GGTGGCAAAACTACTCCAGGCGGTAAAACGACTCCGGGAGGTAAGACAACCCCAGGAGGAAAAACAACACCA
438. GGTCAAGGTGATTTGCCAGGCCAAGGGGATCTACCGGGTCAGGGCGATCTTCCTGGACAAGGAGACTTACCA	948. GGTGGTACGTGGAAACCTGGGGGCACTTGGAAACCCGGCGGAACATGGAAGCCAGGAGGGACTTGGAAACCA
439. GGTAAAGACGGACAGCCTGGAAAAGATGGTCAACCCGGTAAGGATGGGCAGCCAGGGAAGGACGGCCAACCA	949. GGTTACAAGGGAACTCCGGGGTATAAGGGCACGCCAGGCTACAAAGGTACTCCAGGATATAAAGGAACACCA
440. GGTGGGGATATGCAGCCAGGGGGTGATATGCAACCGGGCGGAGACATGCAACCTGGAGGAGATATGCAACCA	950. GGTGGTGTAACGAAGCCTGGAGGAGTAACAAAACCGGGCGGAGTCACTAAGCCAGGGGGAGTTACCAAACCA
441. GGTTTTGACGGACAGCCTGGATTCGATGGGCAACCGGGATTTGATGGTCAGCCAGGGTTCGACGGCCAACCA	951. GGTTGGTGGGGAAAGCCTGGATGGTGGGGCAAACCCGGCTGGTGGGGTAAGCCAGGGTGGTGGGGGAAACCA
442. GGTAGTGATGGGCAGCCTGGATCGGATGGTCAACCGGGTTCAGATGGACAGCCAGGAAGCGACGGCCAACCA	952. GGTGGGTGGTATAAGCCAGGGGGATGGTACAAGCCTGGAGGTTGGTATAAACCGGGCGGCTGGTATAAACCA
443. GGTGACCAAGGTACACCCGGAGATCAAGGAACTCCTGGGGATCAGGGCACTCCAGGCGATCAAGGGACACCA	953. GGTGGTGTTTGGAAACCGGGAGGAGTATGGAAGCCTGGCGGAGTGTGGAAACCTGGAGGGGTCTGGAAACCA
444. GGTGATTGGGGCCAACCCGGCGATTGGGGTCAGCCTGGAGACTGGGGACAGCCAGGAGATTGGGGGCAACCA	954. GGTTATTACGGCAAGCCTGGGTACTATGGAAAACCGGGATATTATGGTAAGCCAGGATACTACGGAAAACCA
445. GGTGATTATGGGCAGCCAGGGGATTACGGACAGCCTGGAGACTATGGTCAACCCGGCGACTACGGTCAACCA	955. GGTTATGTAGGAAAGCCAGGGTATGTGGGCAAACCGGGATATGTTGGTAAGCCTGGATACGTCGGAAAACCA
446. GGTGTTGATGGGCAGCCTGGAGTCGATGGACAACCCGGCGTAGACGGTCAGCCAGGGGTAGATGGTCAACCA	956. GGTGGCAAAGTCGTCCCTGGAGGTAAGGTTGTACCGGGCGGAAAAGTAGTTCCTGGGGGTAAAGTGGTACCA
447. GGTGGAGAGGATGAACCGGGCGGAGAAGATGAGCCAGGAGGGGAAGACGAGCCTGGGGGTGAGGACGAACCA	957. GGTATGATGGGAAGTCCAGGGATGATGGGTTCTCCCGGAATGATGGGCTCGCCAGGCATGATGGGGTCACCA
448. GGTGATGGAGGAGAGCCTGGAGACGGCGGAGAACCGGGAGATGGGGGTGAGCCAGGGGATGGTGGTGAACCA	958. GGTATGATGGGAACGCCAGGGATGATGGGTACTCCCGGCATGATGGGGACTCCTGGAATGATGGGCACACCA
449. GGTGACCACGGAGAGCCTGGAGACCATGGGGAACCCGGCGATCACGGTGAGCCAGGAGATCATGGAGAACCA	959. GGTATGATGGGAGTTCCAGGGATGATGGGCGTACCCGGAATGATGGGTGTTCCTGGCATGATGGGGGTACCA
450. GGTGAAGACGGAATCCCTGGGGAAGATGGCATTCCTGGAGAGGATGGAATACCCGGCGAGGACGGTATACCA	960. GGTATGTTCGGTTCTCCGGGGATGTTTGGGTCGCCAGGCATGTTTGGAAGTCCAGGAATGTTTGGTTCACCA
451. GGTTTAGACGGAGAGCCTGGACTCGATGGGGAACCGGGTCTTGATGGTGAGCCAGGATTAGATGGAGAACCA	961. GGTATGTTCGGTACTCCAGGGATGTTTGGTACGCCGGGCATGTTTGGAACCCCAGGAATGTTTGGCACACCA
452. GGTGAGGGAGATAAACCCGGAGAAGGAGACAAGCCTGGAGAGGGTGATAAGCCAGGGGAAGGCGATAAACCA	962. GGTTTTGGAATGGTCCCTGGATTTGGCATGGTGCCCGGCTTCGGTATGGTTCCTGGGTTTGGGATGGTACCA
453. GGTGATGGCATGGAACCTGGGGACGGAATGGAACCCGGCGATGGTATGGAGCCAGGAGATGGGATGGAACCA	963. GGTAGTATGGGTTCGCCTGGATCAATGGGCAGTCCTGGCTCGATGGGATCTCCCGGAAGCATGGGGTCACCA
454. GGTTTTGATGGTGAGCCAGGATTTGACGGAGAACCCGGTTTCGACGGCGAGCCTGGATTCGATGGGGAACCA	964. GGTAGCATGGGAACTCCTGGATCTATGGGCACTCCGGGTTCAATGGGTACGCCTGGCTCGATGGGGACACCA
455. GGTGATGAGGGTTCTCCAGGAGACGAAGGTAGTCCCGGAGATGAAGGAAGCCCAGGCGACGAGGGGTCACCA	965. GGTGGCATGTGGTCTCCCGGCGGAATGTGGAGTCCAGGAGGGATGTGGAGCCCTGGGGGTATGTGGTCACCA
456. GGTGGTGATACAGAGCCTGGAGGGGATACCGAACCCGGCGGAGATACTGAGCCAGGAGGAGACACGGAACCA	966. GGTATGTATGGAAGTCCGGGCATGTATGGGTCTCCAGGAATGTATGGTTCGCCAGGGATGTACGGTTCACCA
457. GGTGGATGGGATGAGCCTGGAGGGTGGGATGAACCGGGCGGCTGGGACGAGCCAGGAGGTTGGGATGAACCA	967. GGTGGGATGTCAGTTCCTGGCGGTATGTCTGTACCCGGAGGAATGAGTGTTCCAGGGGGCATGAGCGTACCA
458. GGTGGAGACTATGAACCGGGCGGAGATTACGAGCCAGGAGGGGATTATGAGCCTGGGGGTGACTACGAACCA	968. GGTACTATGGGTACGCCAGGGACCATGGGAACTCCAGGAACGATGGGCACTCCCGGTACAATGGGGACACCA
459. GGTGGAGACGTAGAACCGGGCGGAGATGTTGAGCCAGGAGGGGATGTAGAGCCTGGGGGTGATGTCGAACCA	969. GGTTGGATGGGAACTCCAGGGTGGATGGGCACGCCAGGCTGGATGGGTACTCCCGGATGGATGGGGACACCA
460. GGTGGTGATGGCATTCCTGGAGGCGATGGAATACCCGGAGGAGACGGTATCCCAGGGGGAGATGGTATACCA	970. GGTATGTACGGAACCCCTGGGATGTATGGAACGCCGGGCATGTATGGTACTCCAGGAATGTATGGCACACCA
461. GGTGGTGACGGCTTGCCTGGAGGGGATGGTCTTCCTGGCGGTGATGGACTACCCGGAGGAGATGGGTTACCA	971. GGTATGGTGGGTACTCCAGGCATGGTCGGTACGCCAGGAATGGTTGGAACTCCGGGGATGGTAGGGACACCA
462. GGTGGTGATGGAAAGCCAGGAGGAGACGGCAAACCGGGCGGAGATGGTAAGCCTGGAGGGGATGGGAAACCA	972. GGTTGGATGGGGGTTCCAGGGTGGATGGGCGTACCCGGCTGGATGGGAGTGCCAGGATGGATGGGTGTACCA
463. GGTGGAGACGGTAGCCCAGGAGGAGATGGCAGTCCCGGAGGCGATGGAAGTCCAGGGGGTGATGGTTCACCA	973. GGTGGGATGTACGTTCCGGGCGGCATGTATGTTCCAGGGGGTATGTATGTGCCAGGAGGAATGTATGTACCA
464. GGTGGAGATGGAACCCCAGGAGGAGACGGCACTCCCGGAGGGGATGGTACTCCAGGCGGTGATGGCACACCA	974. GGTGGAGTGATGGTTCCTGGGGGTGTCATGGTCCCTGGCGGTGTAATGGTGCCCGGAGGAGTTATGGTACCA
465. GGTGGTGGAGACGTACCGGGAGGAGGTGATGTTCCTGGAGGCGGAGATGTGCCAGGGGGTGGGGATGTACCA	975. GGTTTCTTTGGGTCGCCTGGCTTTTTTGGATCTCCGGGATTCTTCGGTAGTCCAGGATTTTTCGGCTCACCA
466. GGTCACGACGGTATCCCAGGCCATGATGGAATACCCGGACATGACGGCATTCCTGGACACGATGGTATACCA	976. GGTTTCTTTGGTACGCCCGGATTTTTCGGCACTCCTGGCTTTTTTGGGACCCCTGGATTCTTCGGTACACCA
467. GGTGGGGATCACTTACCGGGCGGAGACCATCTTCCTGGAGGAGATCATTTGCCAGGGGGTGACCACTTACCA	977. GGTGGCTTTTTCGTGCCCGGCGGATTTTTTGTCCCTGGGGGTTTCTTTGTTCCTGGAGGATTCTTCGTACCA
468. GGTCATGGAGACAAGCCTGGACACGGCGATAAACCCGGACATGGTGATAAGCCAGGGCATGGGGATAAACCA	978. GGTTTTGGGTCAAGTCCGGGATTTGGATCATCGCCAGGCTTTGGTAGTTCTCCAGGATTCGGCAGTTCACCA
469. GGTCACGGTGATAGCCCTGGGCATGGCGATAGTCCGGGTCATGGAGATTCTCCTGGACATGGGGATTCACCA	979. GGTTCTGGCTTTACTCCAGGGAGCGGTTTTACCCCAGGCAGTGGATTCACGCCCGGATCAGGATTTACACCA
470. GGTCACGATGGTACGCCGGGACACGACGGTACTCCAGGGCATGACGGAACCCCAGGACATGATGGCACACCA	980. GGTGGATTTTGGAGTCCCGGAGGCTTTTGGTCTCCTGGGGGTTTCTGGAGCCCTGGCGGTTTTTGGTCACCA
471. GGTGGGGATCATGTTCCTGGAGGAGATCACGTACCGGGCGGAGACCATGTGCCAGGGGGTGACCACGTACCA	981. GGTTACTTCGGTTCTCCAGGCTACTTTGGCAGTCCTGGGTATTTCGGATCGCCGGGATATTTTGGTTCACCA
472. GGTGGTGATATTATTCCTGGGGGTGACATTATACCGGGCGGAGACATAATCCCTGGAGGAGATATAATACCA	982. GGTTTTGTTGGATCGCCAGGCTTTGTGGGGTCTCCAGGATTCGTCGGTAGTCCGGGATTTGTAGGGTCACCA
473. GGTGGACTAGATATTCCTGGCGGTCTTGATATACCCGGAGGTTTAGACATCCCTGGGGGCTTAGATATACCA	983. GGTACATTCGGAACTCCTGGCACATTTGGGACCCCTGGAACCTTTGGTACGCCCGGTACTTTTGGAACACCA
474. GGTGGTGATAAAATCCCAGGGGGTGACAAAATACCGGGCGGAGATAAGATTCCTGGAGGAGACAAGATACCA	984. GGTTGGTTCGGTACTCCAGGGTGGTTTGGCACGCCCGGCTGGTTTGGGACCCCAGGATGGTTTGGAACACCA
475. GGTGATGGGATGATACCCGGCGATGGAATGATTCCTGGGGACGGTATGATCCCTGGAGATGGCATGATACCA	985. GGTTACTTCGGTACGCCAGGATATTTCGGCACTCCGGGCTATTTTGGGACCCCTGGATACTTTGGTACACCA
476. GGTGGTGACTTTATTCCTGGGGGTGATTTCATACCGGGCGGAGATTTTATCCCTGGAGGAGACTTCATACCA	986. GGTACATTTGGAGTTCCAGGAACCTTTGGCGTACCCGGTACTTTTGGTGTGCCTGGGACATTCGGAGTACCA
477. GGTGGAATTGATAGCCCTGGCGGTATAGACAGTCCCGGAGGCATAGATTCTCCTGGGGGTATTGACTCACCA	987. GGTTGGTTTGGAGTGCCTGGATGGTTCGGTGTCCCTGGGTGGTTTGGCGTTCCGGGCTGGTTTGGGGTACCA
478. GGTGGAACTGATATTCCTGGAGGTACAGACATCCCTGGGGGCACAGATATACCCGGCGGTACGGACATACCA	988. GGTTTCTACGGCGTTCCTGGCTTTTATGGAGTCCCAGGGTTCTATGGTGTGCCCGGATTTTACGGTGTACCA
479. GGTGGAGACTGGATACCCGGAGGAGATTGGATCCCTGGCGGTGATTGGATTCCTGGGGGCGATTGGATACCA	989. GGTTTTGTAGGAGTGCCTGGCTTTGTGGGCGTCCCTGGATTTGTCGGTGTTCCGGGGTTCGTTGGTGTACCA
480. GGTGGTGATTACATACCGGGCGGAGACTATATCCCTGGAGGAGATTATATTCCTGGGGGTGACTACATACCA	990. GGTAGTGGATCAAGTCCAGGGTCAGGCAGTTCGCCAGGAAGCGGTTCATCTCCGGGCTCTGGGAGTTCACCA
481. GGTGGAATAGATGTGCCAGGAGGAATTGACGTTCCGGGCGGTATTGATGTCCCTGGGGGTATAGACGTACCA	991. GGTAGTACGGGAAGTCCAGGCAGCACTGGGTCTCCTGGCTCAACAGGTTCGCCCGGATCTACAGGGTCACCA
482. GGTGATGGTCTTCTACCCGGCGATGGCTTACTTCCTGGGGACGGTTTATTGCCTGGAGATGGATTATTACCA	992. GGTAGCGGATGGTCCCCTGGATCTGGGTGGAGTCCTGGCAGTGGTTGGTCGCCCGGTTCAGGCTGGTCACCA
483. GGTGATGGAAAGCTCCCTGGAGACGGAAAATTACCCGGCGATGGCAAACTTCCTGGGGATGGGAAATTACCA	993. GGTGGATCATATTCTCCTGGGGGTAGTTACAGCCCTGGCGGTTCGTATAGTCCCGGAGGCAGTTATTCACCA
484. GGTATGGATGGTTTACCCGGAATGGATGGGCTTCCTGGGATGGACGGTCTTCCAGGCATGGATGGCTTACCA	994. GGTTCGTCAGGGGTCCCAGGAAGTAGTGGAGTTCCAGGCTCAAGCGGTGTGCCCGGATCATCTGGCGTACCA
485. GGTTTTGGAGACTTGCCAGGGTTCGGCGATCTTCCAGGATTTGGTGATCTACCGGGCTTTGGGGACTTACCA	995. GGTACAAGTGGTACGCCCGGTACTTCAGGGACTCCAGGAACTAGCGGAACCCCAGGCACATCTGGCACACCA
486. GGTGATCTAGGAAGTCCGGGAGACCTCGGTAGCCCAGGGGATCTTGGCAGTCCAGGCGATTTAGGTTCACCA	996. GGTGGAACATGGAGTCCTGGGGGTACTTGGAGCCCTGGCGGTACGTGGTCTCCCGGAGGCACTTGGTCACCA
487. GGTGGGACAGATTTGCCAGGAGGTACTGACTTACCGGGCGGAACTGATCTTCCAGGGGGTACAGACTTACCA	997. GGTGGATCATATACCCCTGGAGGAAGTTACACTCCCGGAGGCTCTTATACTCCTGGCGGTTCGTATACACCA
488. GGTTGGGATGGTCTTCCAGGGTGGGATGGACTACCGGGCTGGGACGGATTGCCAGGATGGGATGGCTTACCA	998. GGTGTCGGTACAAGTCCTGGCGTAGGCACATCTCCGGGAGTAGGTACTAGCCCTGGGGTTGGAACTTCACCA
489. GGTGATGGATATTTGCCAGGGGACGGCTATCTACCGGGCGATGGTTATCTTCCTGGAGATGGGTATTTACCA	999. GGTTGGGGATGGAGTCCAGGGTGGGGTTGGTCGCCAGGCTGGGGGTGGTCTCCCGGATGGGGCTGGTCACCA
490. GGTTTGGGCGATGTACCCGGTCTAGGTGATGTTCCAGGACTCGGAGATGTGCCTGGCTTAGGGGATGTACCA	1000. GGTTGGTATGGATCTCCCGGCTGGTATGGTTCGCCAGGATGGTACGGAAGTCCAGGGTGGTATGGGTCACCA
491. GGTAAAGGTGATAAGCCAGGAAAAGGAGACAAGCCTGGGAAAGGCGATAAACCGGGCAAAGGGGATAAACCA	1001. GGTTGGGTCGGTTCTCCAGGGTGGGTTGGAAGTCCGGGATGGGTAGGATCGCCAGGCTGGGTAGGTTCACCA
492. GGTGGTATGGATAAACCCGGCGGAATGGACAAGCCAGGAGGGATGGATAAGCCTGGGGGCATGGATAAACCA	1002. GGTGGATATTATAGCCCTGGGGGTTATTACAGTCCTGGCGGTTACTATTCTCCGGGAGGATACTACTCACCA
493. GGTTTTGACGGCAAGCCTGGGTTCGATGGTAAACCGGGATTTGATGGAAAGCCAGGATTCGACGGAAAACCA	1003. GGTTATTCTGGAGTTCCTGGGTATTCAGGCGTGCCCGGATATAGTGGTGTCCCTGGCTACAGCGGTGTACCA
494. GGTGGCAAGGATTCTCCAGGGGGTAAGGACAGCCCAGGCGGTAAAGATAGTCCGGGAGGAAAAGACTCACCA	1004. GGTGGAGTTGTTAGCCCAGGCGGTGTCGTAAGTCCAGGAGGGGTAGTATCTCCCGGAGGAGTAGTGTCACCA
495. GGTAAGGACGGAACCCCAGGAAAAGATGGCACTCCAGGGAAGGATGGTACGCCCGGTAAAGACGGCACACCA	1005. GGTACTACTGGTACGCCTGGGACGACCGGAACTCCTGGCACTACAGGAACCCCTGGAACAACGGGCACACCA
496. GGTGGATGGGATAAACCGGGCGGCTGGGATAAGCCTGGAGGTTGGGACAAGCCAGGAGGGTGGGATAAACCA	1006. GGTACGTGGGGTACTCCCGGTACATGGGGAACGCCAGGAACTTGGGGCACTCCAGGGACCTGGGGGACACCA
497. GGTGGAGATTACAAACCGGGCGGAGACTACAAGCCAGGAGGGGACTATAAGCCTGGGGGTGATTATAAACCA	1007. GGTTATACGGGAACCCCTGGATACACAGGCACGCCCGGATATACAGGTACTCCTGGCTATACTGGGACACCA
498. GGTGATGGTAAAGTCCCTGGGGATGGAAAAGTACCGGGCGATGGCAAAGTTCCTGGAGACGGAAAGGTACCA	1008. GGTGTAACTGGCACTCCCGGAGTCACAGGAACTCCTGGGGTTACTGGTACTCCAGGCGTAACAGGGACACCA
499. GGTGATATGGGAAGTCCAGGGGATATGGGCAGTCCCGGAGACATGGGTAGTCCTGGCGATATGGGGTCACCA	1009. GGTGGGTGGTGGACCCCTGGAGGCTGGTGGACTCCTGGCGGATGGTGGACACCGGGAGGTTGGTGGACACCA
500. GGTGACATGGGCACTCCAGGGGATATGGGTACTCCTGGCGATATGGGAACTCCGGGAGATATGGGGACACCA	1010. GGTTGGTATGGCACGCCGGGCTGGTATGGGACCCCTGGGTGGTATGGAACTCCTGGATGGTACGGTACACCA
501. GGTGGGATGGATGTTCCTGGCGGTATGGATGTACCCGGAGGAATGGACGTTCCAGGGGGCATGGATGTACCA	1011. GGTTGGGTAGGGACGCCTGGATGGGTAGGAACTCCGGGGTGGGTCGGCACTCCTGGCTGGGTTGGTACACCA
502. GGTGGATTTGATAGTCCGGGAGGATTCGACAGCCCTGGGGGTTTTGACTCTCCTGGCGGTTTCGATTCACCA	1012. GGTTATTATGGAACGCCAGGATATTACGGCACTCCGGGCTACTATGGGACCCCTGGATACTACGGTACACCA
503. GGTTTTGATGGGACCCCTGGATTTGACGGCACTCCTGGCTTCGATGGTACGCCCGGATTCGACGGTACACCA	1013. GGTTATGTGGGCACGCCTGGCTATGTCGGTACTCCCGGATATGTAGGAACCCCTGGATACGTTGGTACACCA
504. GGTGGATTTGACGTTCCGGGCGGTTTTGATGTGCCAGGAGGCTTCGATGTCCCTGGGGGTTTCGACGTACCA	1014. GGTGGAACAGTCGTTCCTGGAGGTACGGTTGTCCCAGGGGGCACTGTAGTACCCGGCGGAACTGTGGTACCA
505. GGTGATTCAGGCAGTCCGGGAGACAGCGGTAGCCCAGGGGATTCTGGAAGTCCTGGCGATAGTGGTTCACCA	1015. GGTTGGTGGGGTGTGCCAGGGTGGTGGGGCGTACCCGGATGGTGGGGAGTTCCAGGCTGGTGGGGGGTACCA
506. GGTAGTGATGGGACCCCTGGCTCTGACGGCACGCCCGGTTCGGATGGAACTCCAGGAAGCGATGGTACACCA	1016. GGTGGGTGGTACGTTCCGGGAGGATGGTATGTTCCAGGCGGTTGGTATGTGCCAGGGGGCTGGTATGTACCA
507. GGTGATGGGTGGTCTCCGGGAGATGGTTGGAGCCCTGGGGACGGCTGGAGTCCTGGCGATGGATGGTCACCA	1017. GGTGTAGGGTGGGTCCCCGGAGTCGGCTGGGTTCCTGGAGTAGGATGGGTGCCTGGCGTAGGTTGGGTACCA
508. GGTGGATATGACAGTCCGGGAGGATACGATTCTCCTGGCGGTTATGATAGCCCTGGGGGTTACGACTCACCA	1018. GGTGGATACTACGTTCCTGGCGGTTACTATGTCCCTGGGGGTTATTATGTGCCCGGAGGCTATTACGTACCA
509. GGTGATGTTGGCAGCCCTGGAGATGTAGGAAGTCCGGGTGACGTAGGTTCGCCTGGGGATGTCGGTTCACCA	1019. GGTGGATATGTTGTGCCAGGAGGCTATGTCGTCCCAGGGGGTTATGTAGTTCCGGGCGGTTACGTTGTACCA
510. GGTACGGGAGATACTCCTGGGACTGGCGATACACCCGGAACAGGTGACACTCCAGGCACAGGGGATACACCA	1020. GGTGTAGTAGGAGTTCCAGGCGTAGTTGGAGTACCGGGAGTCGTCGGAGTGCCAGGGGTTGTGGGCGTACCA
