# Supplementary material for: Synthetic intrinsically disordered protein fusion tags that enhance protein solubility
Source: Nat Commun. 2024 May 2;15:3727. doi: 10.1038/s41467-024-47519-7 (PMC11066018; doi:10.1038/s41467-024-47519-7)
Supplement: Supplementary file 7 — Source Files [file 41467_2024_47519_MOESM7_ESM.zip]

Archive with 166 entries (150 files):
- source files/
- __MACOSX/._source files
- source files/SEQUENCING/
- __MACOSX/source files/._SEQUENCING
- source files/.DS_Store
- __MACOSX/source files/._.DS_Store
- source files/western blot- Figure 3A/
- __MACOSX/source files/._western blot- Figure 3A
- source files/SAXS data- Figure 2/
- __MACOSX/source files/._SAXS data- Figure 2
- source files/MSdata- Figure 4 S11 S18/
- __MACOSX/source files/._MSdata- Figure 4 S11 S18
- source files/TdT ASSAY-Figure 3/
- __MACOSX/source files/._TdT ASSAY-Figure 3
- source files/SDS protein gels/
- __MACOSX/source files/._SDS protein gels
- source files/UV-VIS data Fifure S12/
- __MACOSX/source files/._UV-VIS data Fifure S12
- source files/CT2A assay-Figure 4 S15/
- __MACOSX/source files/._CT2A assay-Figure 4 S15
- source files/CD data-Figure 2/
- __MACOSX/source files/._CD data-Figure 2
- source files/SEQUENCING/IDP/
- __MACOSX/source files/SEQUENCING/._IDP
- source files/SEQUENCING/IDP_TDT/
- __MACOSX/source files/SEQUENCING/._IDP_TDT
- source files/SEQUENCING/.DS_Store
- __MACOSX/source files/SEQUENCING/._.DS_Store
- source files/SEQUENCING/ordered mTdt.sbd
- __MACOSX/source files/SEQUENCING/._ordered mTdt.sbd
- source files/SEQUENCING/IDP_TEV/
- __MACOSX/source files/SEQUENCING/._IDP_TEV
- source files/SEQUENCING/IDP_Z2LO10/
- __MACOSX/source files/SEQUENCING/._IDP_Z2LO10
- source files/SEQUENCING/ordered TEV Protease.sbd
- __MACOSX/source files/SEQUENCING/._ordered TEV Protease.sbd
- source files/western blot- Figure 3A/anti-TdT.jpg
- __MACOSX/source files/western blot- Figure 3A/._anti-TdT.jpg
- source files/SAXS data- Figure 2/SynIDP3_10mgml_pbs.csv
- __MACOSX/source files/SAXS data- Figure 2/._SynIDP3_10mgml_pbs.csv
- source files/SAXS data- Figure 2/SynIDP2_10mgml_pbs.csv
- __MACOSX/source files/SAXS data- Figure 2/._SynIDP2_10mgml_pbs.csv
- source files/SAXS data- Figure 2/SynIDP1_10mgml_pbs.csv
- __MACOSX/source files/SAXS data- Figure 2/._SynIDP1_10mgml_pbs.csv
- source files/MSdata- Figure 4 S11 S18/1Z2LO10.pdf
- __MACOSX/source files/MSdata- Figure 4 S11 S18/._1Z2LO10.pdf
- source files/MSdata- Figure 4 S11 S18/.DS_Store
- __MACOSX/source files/MSdata- Figure 4 S11 S18/._.DS_Store
- source files/MSdata- Figure 4 S11 S18/Figure S11/
- __MACOSX/source files/MSdata- Figure 4 S11 S18/._Figure S11
- source files/MSdata- Figure 4 S11 S18/Figure S18/
- __MACOSX/source files/MSdata- Figure 4 S11 S18/._Figure S18
- source files/TdT ASSAY-Figure 3/tdt rxn.csv
- __MACOSX/source files/TdT ASSAY-Figure 3/._tdt rxn.csv
- source files/TdT ASSAY-Figure 3/mbp-tdt.csv
- __MACOSX/source files/TdT ASSAY-Figure 3/._mbp-tdt.csv
- source files/TdT ASSAY-Figure 3/2023.12.02_21.58.49_Fl.jpg
- __MACOSX/source files/TdT ASSAY-Figure 3/._2023.12.02_21.58.49_Fl.jpg
- source files/TdT ASSAY-Figure 3/fluorescence.pdf
- __MACOSX/source files/TdT ASSAY-Figure 3/._fluorescence.pdf
- source files/TdT ASSAY-Figure 3/sumo-tdt.csv
- __MACOSX/source files/TdT ASSAY-Figure 3/._sumo-tdt.csv
- source files/TdT ASSAY-Figure 3/fluorescence intensity.pxp
- __MACOSX/source files/TdT ASSAY-Figure 3/._fluorescence intensity.pxp
- source files/TdT ASSAY-Figure 3/ladder.csv
- __MACOSX/source files/TdT ASSAY-Figure 3/._ladder.csv
- source files/TdT ASSAY-Figure 3/mtdt.csv
- __MACOSX/source files/TdT ASSAY-Figure 3/._mtdt.csv
- source files/TdT ASSAY-Figure 3/idp-tdt.csv
- __MACOSX/source files/TdT ASSAY-Figure 3/._idp-tdt.csv
- source files/SDS protein gels/Figure 3B.scn
- __MACOSX/source files/SDS protein gels/._Figure 3B.scn
- source files/SDS protein gels/Figure 2A.scn
- __MACOSX/source files/SDS protein gels/._Figure 2A.scn
- source files/SDS protein gels/Figure S13B- TdT.scn
- __MACOSX/source files/SDS protein gels/._Figure S13B- TdT.scn
- source files/SDS protein gels/Figure 3D.scn
- __MACOSX/source files/SDS protein gels/._Figure 3D.scn
- source files/SDS protein gels/Figure S10A.scn
- __MACOSX/source files/SDS protein gels/._Figure S10A.scn
- source files/SDS protein gels/Figure S14C-all TdT.scn
- __MACOSX/source files/SDS protein gels/._Figure S14C-all TdT.scn
- source files/SDS protein gels/Figure S10B.scn
- __MACOSX/source files/SDS protein gels/._Figure S10B.scn
- source files/SDS protein gels/Figure 4A.scn
- __MACOSX/source files/SDS protein gels/._Figure 4A.scn
- source files/SDS protein gels/Figure 4C.scn
- __MACOSX/source files/SDS protein gels/._Figure 4C.scn
- source files/UV-VIS data Fifure S12/24_2mgml_1M NaCl.pxp
- __MACOSX/source files/UV-VIS data Fifure S12/._24_2mgml_1M NaCl.pxp
- source files/UV-VIS data Fifure S12/24_2mgml_pbs.pxp
- __MACOSX/source files/UV-VIS data Fifure S12/._24_2mgml_pbs.pxp
- source files/CT2A assay-Figure 4 S15/IDP Z2LO10 Fusions.pzfx
- __MACOSX/source files/CT2A assay-Figure 4 S15/._IDP Z2LO10 Fusions.pzfx
- source files/CT2A assay-Figure 4 S15/IDP Z2LO10 Fusions.xlsx
- __MACOSX/source files/CT2A assay-Figure 4 S15/._IDP Z2LO10 Fusions.xlsx
- source files/CD data-Figure 2/pbs BUFFER.dat
- __MACOSX/source files/CD data-Figure 2/._pbs BUFFER.dat
- source files/CD data-Figure 2/SynIDP3_500ugml_37C.dat
- __MACOSX/source files/CD data-Figure 2/._SynIDP3_500ugml_37C.dat
- source files/CD data-Figure 2/SynIDP2_1000ugml_37C.dat
- __MACOSX/source files/CD data-Figure 2/._SynIDP2_1000ugml_37C.dat
- source files/CD data-Figure 2/SynIDP1_500ugml_37C.dat
- __MACOSX/source files/CD data-Figure 2/._SynIDP1_500ugml_37C.dat
- source files/SEQUENCING/IDP/SynIDP2-T7.seq
- __MACOSX/source files/SEQUENCING/IDP/._SynIDP2-T7.seq
- source files/SEQUENCING/IDP/SynIDP3-T7-Term.seq
- __MACOSX/source files/SEQUENCING/IDP/._SynIDP3-T7-Term.seq
- source files/SEQUENCING/IDP/SynIDP1-T7-Term.seq
- __MACOSX/source files/SEQUENCING/IDP/._SynIDP1-T7-Term.seq
- source files/SEQUENCING/IDP/SynIDP3-T7.seq
- __MACOSX/source files/SEQUENCING/IDP/._SynIDP3-T7.seq
- source files/SEQUENCING/IDP/SynIDP1-T7.seq
- __MACOSX/source files/SEQUENCING/IDP/._SynIDP1-T7.seq
- source files/SEQUENCING/IDP/SynIDP2-T7-Term.seq
- __MACOSX/source files/SEQUENCING/IDP/._SynIDP2-T7-Term.seq
- source files/SEQUENCING/IDP_TDT/IDP1TdT-T7.seq
- __MACOSX/source files/SEQUENCING/IDP_TDT/._IDP1TdT-T7.seq
- source files/SEQUENCING/IDP_TDT/IDP3TdT-T7-Term.seq
- __MACOSX/source files/SEQUENCING/IDP_TDT/._IDP3TdT-T7-Term.seq
- source files/SEQUENCING/IDP_TDT/IDP2TdT-T7-Term.seq
- __MACOSX/source files/SEQUENCING/IDP_TDT/._IDP2TdT-T7-Term.seq
- source files/SEQUENCING/IDP_TDT/IDP1TdT-T7-Term.seq
- __MACOSX/source files/SEQUENCING/IDP_TDT/._IDP1TdT-T7-Term.seq
- source files/SEQUENCING/IDP_TDT/IDP3TdT-T7.seq
- __MACOSX/source files/SEQUENCING/IDP_TDT/._IDP3TdT-T7.seq
- source files/SEQUENCING/IDP_TDT/IDP2TdT-T7.seq
- __MACOSX/source files/SEQUENCING/IDP_TDT/._IDP2TdT-T7.seq
- source files/SEQUENCING/IDP_TEV/1_TEV-T7.seq
- __MACOSX/source files/SEQUENCING/IDP_TEV/._1_TEV-T7.seq
- source files/SEQUENCING/IDP_TEV/3_TEV-T7.seq
- __MACOSX/source files/SEQUENCING/IDP_TEV/._3_TEV-T7.seq
- source files/SEQUENCING/IDP_TEV/1_TEV-T7-Term.seq
- __MACOSX/source files/SEQUENCING/IDP_TEV/._1_TEV-T7-Term.seq
- source files/SEQUENCING/IDP_TEV/3_TEV-T7-Term.seq
- __MACOSX/source files/SEQUENCING/IDP_TEV/._3_TEV-T7-Term.seq
- source files/SEQUENCING/IDP_TEV/2_TEV-T7.seq
- __MACOSX/source files/SEQUENCING/IDP_TEV/._2_TEV-T7.seq
- source files/SEQUENCING/IDP_TEV/2_TEV-T7-Term.seq
- __MACOSX/source files/SEQUENCING/IDP_TEV/._2_TEV-T7-Term.seq
- source files/SEQUENCING/IDP_Z2LO10/2-Z2LO10-T7-Term.seq
- __MACOSX/source files/SEQUENCING/IDP_Z2LO10/._2-Z2LO10-T7-Term.seq
- source files/SEQUENCING/IDP_Z2LO10/2-Z2LO10-T7.seq
- __MACOSX/source files/SEQUENCING/IDP_Z2LO10/._2-Z2LO10-T7.seq
- source files/SEQUENCING/IDP_Z2LO10/3_Z2LO10-T7-Term.seq
- __MACOSX/source files/SEQUENCING/IDP_Z2LO10/._3_Z2LO10-T7-Term.seq
- source files/SEQUENCING/IDP_Z2LO10/3_Z2LO10-T7.seq
- __MACOSX/source files/SEQUENCING/IDP_Z2LO10/._3_Z2LO10-T7.seq
- source files/SEQUENCING/IDP_Z2LO10/1_Z2LO10_T7-Term.seq
- __MACOSX/source files/SEQUENCING/IDP_Z2LO10/._1_Z2LO10_T7-Term.seq
- source files/SEQUENCING/IDP_Z2LO10/1_Z2LO10_T7.seq
- __MACOSX/source files/SEQUENCING/IDP_Z2LO10/._1_Z2LO10_T7.seq
- source files/MSdata- Figure 4 S11 S18/Figure S11/SynIDP1.pdf
- __MACOSX/source files/MSdata- Figure 4 S11 S18/Figure S11/._SynIDP1.pdf
- source files/MSdata- Figure 4 S11 S18/Figure S11/SynIDP2.pdf
- __MACOSX/source files/MSdata- Figure 4 S11 S18/Figure S11/._SynIDP2.pdf
- source files/MSdata- Figure 4 S11 S18/Figure S11/SynIDP3.pdf
- __MACOSX/source files/MSdata- Figure 4 S11 S18/Figure S11/._SynIDP3.pdf
- source files/MSdata- Figure 4 S11 S18/Figure S18/CTRL_HCCA.pdf
- __MACOSX/source files/MSdata- Figure 4 S11 S18/Figure S18/._CTRL_HCCA.pdf
- source files/MSdata- Figure 4 S11 S18/Figure S18/SynIDP1TEV_RXN.pdf
- __MACOSX/source files/MSdata- Figure 4 S11 S18/Figure S18/._SynIDP1TEV_RXN.pdf
- source files/MSdata- Figure 4 S11 S18/Figure S18/SynIDP3TEV_RXN.pdf
- __MACOSX/source files/MSdata- Figure 4 S11 S18/Figure S18/._SynIDP3TEV_RXN.pdf
- source files/MSdata- Figure 4 S11 S18/Figure S18/SynIDP2TEV_RXN.pdf
- __MACOSX/source files/MSdata- Figure 4 S11 S18/Figure S18/._SynIDP2TEV_RXN.pdf
