# Supplementary material for: Synthetic intrinsically disordered protein fusion tags that enhance protein solubility
Source: Nat Commun. 2024 May 2;15:3727. doi: 10.1038/s41467-024-47519-7 (PMC11066018; doi:10.1038/s41467-024-47519-7)
Supplement: Supplementary file 7 — Source Files [file 41467_2024_47519_MOESM7_ESM.zip › source files/SAXS data- Figure 2/SynIDP3_10mgml_pbs.csv]

/disk2/data/latest/latest_0014039_craw.tiff
X	Y	dY
1.900508e-03	0.000000e+00	0.000000e+00
3.701523e-03	0.000000e+00	0.000000e+00
5.502539e-03	0.000000e+00	0.000000e+00
7.303554e-03	0.000000e+00	0.000000e+00
9.104569e-03	0.000000e+00	0.000000e+00
1.090558e-02	0.000000e+00	0.000000e+00
1.270660e-02	6.249270e+00	1.611166e-02
1.450762e-02	3.346777e-01	3.288273e-03
1.630863e-02	8.984877e-02	1.616341e-03
1.810965e-02	7.507035e-02	1.377728e-03
1.991066e-02	6.689270e-02	1.192992e-03
2.171168e-02	6.280807e-02	1.128795e-03
2.351269e-02	5.964293e-02	1.035742e-03
2.531371e-02	6.013383e-02	9.995962e-04
2.711472e-02	6.038898e-02	9.742693e-04
2.891574e-02	5.631254e-02	9.203165e-04
3.071675e-02	5.515552e-02	8.637049e-04
3.251777e-02	5.447681e-02	8.550709e-04
3.431879e-02	5.255277e-02	7.818484e-04
3.611980e-02	5.302253e-02	8.015337e-04
3.792082e-02	5.270006e-02	7.533963e-04
3.972183e-02	4.960339e-02	7.177600e-04
4.152285e-02	4.891783e-02	7.085821e-04
4.332386e-02	4.891321e-02	6.773929e-04
4.512488e-02	4.928671e-02	6.855301e-04
4.692589e-02	4.731509e-02	6.441155e-04
4.872691e-02	4.634969e-02	6.205940e-04
5.052792e-02	4.689989e-02	6.227905e-04
5.232894e-02	4.573846e-02	5.982591e-04
5.412996e-02	4.452560e-02	5.824946e-04
5.593097e-02	4.501734e-02	5.769557e-04
5.773199e-02	4.452166e-02	5.597221e-04
5.953300e-02	4.334390e-02	5.556454e-04
6.133402e-02	4.337666e-02	5.304848e-04
6.313503e-02	4.394010e-02	5.379389e-04
6.493605e-02	4.253912e-02	5.167753e-04
6.673706e-02	4.252726e-02	5.067799e-04
6.853808e-02	4.300361e-02	5.078616e-04
7.033909e-02	4.171158e-02	4.885654e-04
7.214011e-02	4.178626e-02	4.906195e-04
7.394112e-02	4.156265e-02	4.768818e-04
7.574214e-02	4.090070e-02	4.694103e-04
7.754316e-02	4.114329e-02	4.852491e-04
7.934417e-02	3.989753e-02	4.717062e-04
8.114519e-02	4.027093e-02	4.824683e-04
8.294620e-02	4.031687e-02	4.726834e-04
8.474722e-02	4.042202e-02	4.771075e-04
8.654823e-02	4.058788e-02	4.757953e-04
8.834925e-02	3.955158e-02	4.696887e-04
9.015026e-02	4.050211e-02	4.722977e-04
9.195128e-02	3.955409e-02	4.674824e-04
9.375229e-02	3.903552e-02	4.622259e-04
9.555331e-02	3.991012e-02	4.644795e-04
9.735433e-02	4.059787e-02	4.600048e-04
9.915534e-02	4.016662e-02	4.610157e-04
1.009564e-01	3.942766e-02	4.533413e-04
1.027574e-01	3.756803e-02	4.425284e-04
1.045584e-01	3.793307e-02	4.381887e-04
1.063594e-01	3.730243e-02	4.383670e-04
1.081604e-01	3.852250e-02	4.202149e-04
1.099614e-01	3.780768e-02	4.136002e-04
1.117624e-01	3.743312e-02	4.007957e-04
1.135635e-01	3.785199e-02	3.981773e-04
1.153645e-01	3.737026e-02	3.905256e-04
1.171655e-01	3.744439e-02	3.886565e-04
1.189665e-01	3.747593e-02	3.844140e-04
1.207675e-01	3.659203e-02	3.760602e-04
1.225685e-01	3.722065e-02	3.703776e-04
1.243696e-01	3.772396e-02	3.756651e-04
1.261706e-01	3.651342e-02	3.619273e-04
1.279716e-01	3.714940e-02	3.606568e-04
1.297726e-01	3.713965e-02	3.617060e-04
1.315736e-01	3.734303e-02	3.591008e-04
1.333746e-01	3.618365e-02	3.490348e-04
1.351756e-01	3.618459e-02	3.447559e-04
1.369767e-01	3.620355e-02	3.445302e-04
1.387777e-01	3.665572e-02	3.415936e-04
1.405787e-01	3.631854e-02	3.406477e-04
1.423797e-01	3.652127e-02	3.331838e-04
1.441807e-01	3.632619e-02	3.346366e-04
1.459817e-01	3.643632e-02	3.310888e-04
1.477828e-01	3.632039e-02	3.294375e-04
1.495838e-01	3.551469e-02	3.238392e-04
1.513848e-01	3.651500e-02	3.232302e-04
1.531858e-01	3.617521e-02	3.212055e-04
1.549868e-01	3.547329e-02	3.165366e-04
1.567878e-01	3.606364e-02	3.148733e-04
1.585888e-01	3.627509e-02	3.165506e-04
1.603899e-01	3.583789e-02	3.121891e-04
1.621909e-01	3.534350e-02	3.083625e-04
1.639919e-01	3.544772e-02	3.062445e-04
1.657929e-01	3.603838e-02	3.055746e-04
1.675939e-01	3.541652e-02	3.022640e-04
1.693949e-01	3.559891e-02	3.023814e-04
1.711960e-01	3.544331e-02	2.957102e-04
1.729970e-01	3.505947e-02	2.972743e-04
1.747980e-01	3.598074e-02	2.954706e-04
1.765990e-01	3.535258e-02	2.951485e-04
1.784000e-01	3.548543e-02	2.914326e-04
1.802010e-01	3.532176e-02	2.884106e-04
1.820021e-01	3.524070e-02	2.890622e-04
1.838031e-01	3.525119e-02	2.845244e-04
1.856041e-01	3.501218e-02	2.837530e-04
1.874051e-01	3.504826e-02	2.822437e-04
1.892061e-01	3.509552e-02	2.818940e-04
1.910071e-01	3.467146e-02	2.794723e-04
1.928081e-01	3.499611e-02	2.774151e-04
1.946092e-01	3.500274e-02	2.771022e-04
1.964102e-01	3.492330e-02	2.742311e-04
1.982112e-01	3.487259e-02	2.732019e-04
2.000122e-01	3.483307e-02	2.707488e-04
2.018132e-01	3.466325e-02	2.691282e-04
2.036142e-01	3.533745e-02	2.722295e-04
2.054153e-01	3.489049e-02	2.689060e-04
2.072163e-01	3.476516e-02	2.659258e-04
2.090173e-01	3.439394e-02	2.626869e-04
2.108183e-01	3.471570e-02	2.654465e-04
2.126193e-01	3.430962e-02	2.600109e-04
2.144203e-01	3.425139e-02	2.590717e-04
2.162213e-01	3.470519e-02	2.597764e-04
2.180224e-01	3.469091e-02	2.608929e-04
2.198234e-01	3.432580e-02	2.558281e-04
2.216244e-01	3.471117e-02	2.574095e-04
2.234254e-01	3.416972e-02	2.521287e-04
2.252264e-01	3.402799e-02	2.540534e-04
2.270274e-01	3.423591e-02	2.498838e-04
2.288285e-01	3.462606e-02	2.515749e-04
2.306295e-01	3.455711e-02	2.509415e-04
2.324305e-01	3.449567e-02	2.487956e-04
2.342315e-01	3.399114e-02	2.511257e-04
2.360325e-01	3.413527e-02	2.526045e-04
2.378335e-01	3.490208e-02	2.543535e-04
2.396345e-01	3.419951e-02	2.554622e-04
2.414356e-01	3.437016e-02	2.554149e-04
2.432366e-01	3.426569e-02	2.551747e-04
2.450376e-01	3.427089e-02	2.563174e-04
2.468386e-01	3.405070e-02	2.543932e-04
2.486396e-01	3.398786e-02	2.547212e-04
2.504406e-01	3.354564e-02	2.518388e-04
2.522417e-01	3.348886e-02	2.524533e-04
2.540427e-01	3.353899e-02	2.525157e-04
2.558437e-01	3.365249e-02	2.539178e-04
2.576447e-01	3.369074e-02	2.509418e-04
2.594457e-01	3.361302e-02	2.542068e-04
2.612467e-01	3.383190e-02	2.527021e-04
2.630477e-01	3.354786e-02	2.516499e-04
2.648488e-01	3.342627e-02	2.447120e-04
2.666498e-01	3.358458e-02	2.450516e-04
2.684508e-01	3.329825e-02	2.400158e-04
2.702518e-01	3.379647e-02	2.414588e-04
2.720528e-01	3.355668e-02	2.365788e-04
2.738538e-01	3.346150e-02	2.365908e-04
2.756549e-01	3.310015e-02	2.358827e-04
2.774559e-01	3.363511e-02	2.328316e-04
2.792569e-01	3.339162e-02	2.329617e-04
2.810579e-01	3.316051e-02	2.297336e-04
2.828589e-01	3.350588e-02	2.310421e-04
2.846599e-01	3.333939e-02	2.285182e-04
2.864609e-01	3.302230e-02	2.257358e-04
2.882620e-01	3.323542e-02	2.263743e-04
2.900630e-01	3.326181e-02	2.263756e-04
2.918640e-01	3.333077e-02	2.249513e-04
2.936650e-01	3.359349e-02	2.248780e-04
2.954660e-01	3.334349e-02	2.220630e-04
2.972670e-01	3.329842e-02	2.228628e-04
2.990681e-01	3.310225e-02	2.184503e-04
3.008691e-01	3.292463e-02	2.206033e-04
3.026701e-01	3.339005e-02	2.189712e-04
3.044711e-01	3.325618e-02	2.180980e-04
3.062721e-01	3.311319e-02	2.172864e-04
3.080731e-01	3.303519e-02	2.151320e-04
3.098741e-01	3.266196e-02	2.142655e-04
3.116752e-01	3.306398e-02	2.141421e-04
3.134762e-01	3.323600e-02	2.142876e-04
3.152772e-01	3.256581e-02	2.112171e-04
3.170782e-01	3.277279e-02	2.119807e-04
3.188792e-01	3.260299e-02	2.099751e-04
3.206802e-01	3.265656e-02	2.094359e-04
3.224813e-01	3.294341e-02	2.090140e-04
3.242823e-01	3.257350e-02	2.083981e-04
3.260833e-01	3.262182e-02	2.071571e-04
3.278843e-01	3.261406e-02	2.069119e-04
3.296853e-01	3.271382e-02	2.064713e-04
3.314863e-01	3.274840e-02	2.064390e-04
3.332873e-01	3.263679e-02	2.042954e-04
3.350884e-01	3.258626e-02	2.062546e-04
3.368894e-01	3.311049e-02	2.090832e-04
3.386904e-01	3.275186e-02	2.085852e-04
3.404914e-01	3.254550e-02	2.070820e-04
3.422924e-01	3.240816e-02	2.089328e-04
3.440934e-01	3.257685e-02	2.094076e-04
3.458945e-01	3.237503e-02	2.088494e-04
3.476955e-01	3.259200e-02	2.102841e-04
3.494965e-01	3.274617e-02	2.075454e-04
3.512975e-01	3.240771e-02	2.083548e-04
3.530985e-01	3.258922e-02	2.083964e-04
3.548995e-01	3.247830e-02	2.072721e-04
3.567005e-01	3.270082e-02	2.089350e-04
3.585016e-01	3.273401e-02	2.090532e-04
3.603026e-01	3.274002e-02	2.084548e-04
3.621036e-01	3.240978e-02	2.083552e-04
3.639046e-01	3.250663e-02	2.074234e-04
3.657056e-01	3.223452e-02	2.067207e-04
3.675066e-01	3.212412e-02	2.046953e-04
3.693077e-01	3.197348e-02	2.061390e-04
3.711087e-01	3.217767e-02	2.063434e-04
3.729097e-01	3.202880e-02	2.068096e-04
3.747107e-01	3.223110e-02	2.070055e-04
3.765117e-01	3.221563e-02	2.044459e-04
3.783127e-01	3.201236e-02	2.060175e-04
3.801137e-01	3.222529e-02	2.042769e-04
3.819148e-01	3.205743e-02	2.050377e-04
3.837158e-01	3.229385e-02	2.055766e-04
3.855168e-01	3.158555e-02	2.034731e-04
3.873178e-01	3.220196e-02	2.051580e-04
3.891188e-01	3.223477e-02	2.045961e-04
3.909198e-01	3.201012e-02	2.045720e-04
3.927209e-01	3.205252e-02	2.030023e-04
3.945219e-01	3.194834e-02	2.023912e-04
3.963229e-01	3.206293e-02	2.041025e-04
3.981239e-01	3.208549e-02	2.025581e-04
3.999249e-01	3.228249e-02	2.046765e-04
4.017259e-01	3.248677e-02	2.045135e-04
4.035269e-01	3.228202e-02	2.031441e-04
4.053280e-01	3.229073e-02	2.033318e-04
4.071290e-01	3.233675e-02	2.022509e-04
4.089300e-01	3.203110e-02	2.013062e-04
4.107310e-01	3.188862e-02	2.010151e-04
4.125320e-01	3.226075e-02	2.026335e-04
4.143330e-01	3.217870e-02	2.010933e-04
4.161341e-01	3.217836e-02	2.044689e-04
4.179351e-01	3.213627e-02	2.056345e-04
4.197361e-01	3.205348e-02	2.060731e-04
4.215371e-01	3.261890e-02	2.083647e-04
4.233381e-01	3.199745e-02	2.077143e-04
4.251391e-01	3.189404e-02	2.072353e-04
4.269401e-01	3.193361e-02	2.087298e-04
4.287412e-01	3.196033e-02	2.102927e-04
4.305422e-01	3.204973e-02	2.097847e-04
4.323432e-01	3.221722e-02	2.117447e-04
4.341442e-01	3.223529e-02	2.106657e-04
4.359452e-01	3.211323e-02	2.111844e-04
4.377462e-01	3.210732e-02	2.115944e-04
4.395473e-01	3.209217e-02	2.124797e-04
4.413483e-01	3.191934e-02	2.159821e-04
4.431493e-01	3.215749e-02	2.199937e-04
4.449503e-01	3.201081e-02	2.213916e-04
4.467513e-01	3.215547e-02	2.232588e-04
4.485523e-01	3.228220e-02	2.246972e-04
4.503533e-01	3.221418e-02	2.271931e-04
4.521544e-01	3.206100e-02	2.278016e-04
4.539554e-01	3.231696e-02	2.288303e-04
4.557564e-01	3.259297e-02	2.321623e-04
4.575574e-01	3.224502e-02	2.314759e-04
4.593584e-01	3.214541e-02	2.313518e-04
4.611594e-01	3.188278e-02	2.328327e-04
4.629605e-01	3.189408e-02	2.348075e-04
4.647615e-01	3.235007e-02	2.383584e-04
4.665625e-01	3.201236e-02	2.380710e-04
4.683635e-01	3.241199e-02	2.406507e-04
4.701645e-01	3.203812e-02	2.413456e-04
4.719655e-01	3.224764e-02	2.405603e-04
4.737665e-01	3.220340e-02	2.426251e-04
4.755676e-01	3.228667e-02	2.466572e-04
4.773686e-01	3.204135e-02	2.435566e-04
4.791696e-01	3.236375e-02	2.489740e-04
4.809706e-01	3.235887e-02	2.504604e-04
4.827716e-01	3.162379e-02	2.480240e-04
4.845726e-01	3.262019e-02	2.508281e-04
4.863737e-01	3.215407e-02	2.513725e-04
4.881747e-01	3.190838e-02	2.526688e-04
4.899757e-01	3.264360e-02	2.564486e-04
4.917767e-01	3.192912e-02	2.539341e-04
4.935777e-01	3.212269e-02	2.587093e-04
4.953787e-01	3.230758e-02	2.597774e-04
4.971798e-01	3.178979e-02	2.547426e-04
4.989808e-01	3.244192e-02	2.631474e-04
5.007818e-01	3.245886e-02	2.602963e-04
5.025828e-01	3.208725e-02	2.623764e-04
5.043838e-01	3.180676e-02	2.614058e-04
5.061848e-01	3.196417e-02	2.623895e-04
5.079858e-01	3.171769e-02	2.633103e-04
5.097869e-01	3.245312e-02	2.634810e-04
5.115879e-01	3.216344e-02	2.651984e-04
5.133889e-01	3.229276e-02	2.672293e-04
5.151899e-01	3.260412e-02	2.667277e-04
5.169909e-01	3.240966e-02	2.714792e-04
5.187919e-01	3.281659e-02	2.744261e-04
5.205930e-01	3.218863e-02	2.699120e-04
5.223940e-01	3.224492e-02	2.725972e-04
5.241950e-01	3.268649e-02	2.739519e-04
5.259960e-01	3.230007e-02	2.764631e-04
5.277970e-01	3.269163e-02	2.788966e-04
5.295980e-01	3.232295e-02	2.764261e-04
5.313990e-01	3.294665e-02	2.844141e-04
5.332001e-01	3.229295e-02	2.789373e-04
5.350011e-01	3.274373e-02	2.807132e-04
5.368021e-01	3.251779e-02	2.818591e-04
5.386031e-01	3.234081e-02	2.818860e-04
5.404041e-01	3.270179e-02	2.862418e-04
5.422051e-01	3.247425e-02	2.834909e-04
5.440062e-01	3.265247e-02	2.848839e-04
5.458072e-01	3.264583e-02	2.905786e-04
5.476082e-01	3.247757e-02	2.824137e-04
5.494092e-01	3.279055e-02	2.879690e-04
5.512102e-01	3.212520e-02	2.883301e-04
5.530112e-01	3.276953e-02	2.879288e-04
5.548122e-01	3.295481e-02	2.937830e-04
5.566133e-01	3.317428e-02	2.950019e-04
5.584143e-01	3.243331e-02	2.896062e-04
5.602153e-01	3.312871e-02	2.948533e-04
5.620163e-01	3.276729e-02	2.898966e-04
5.638173e-01	3.298654e-02	2.973329e-04
5.656183e-01	3.223151e-02	2.937185e-04
5.674194e-01	3.290860e-02	2.965943e-04
5.692204e-01	3.333441e-02	3.026152e-04
5.710214e-01	3.268548e-02	3.092909e-04
5.728224e-01	3.270033e-02	3.188797e-04
5.746234e-01	3.313816e-02	3.330678e-04
5.764244e-01	3.344511e-02	3.355772e-04
5.782254e-01	3.329127e-02	3.467276e-04
5.800265e-01	3.294537e-02	3.488285e-04
5.818275e-01	3.281935e-02	3.514567e-04
5.836285e-01	3.344256e-02	3.632701e-04
5.854295e-01	3.276644e-02	3.636229e-04
5.872305e-01	3.275381e-02	3.729013e-04
5.890315e-01	3.368042e-02	3.864681e-04
5.908326e-01	3.280972e-02	3.819476e-04
5.926336e-01	3.291900e-02	3.992308e-04
5.944346e-01	3.279166e-02	3.942798e-04
5.962356e-01	3.363420e-02	4.069182e-04
5.980366e-01	3.347218e-02	4.199801e-04
5.998376e-01	3.241411e-02	4.133297e-04
6.016386e-01	3.267611e-02	4.277329e-04
6.034397e-01	3.319366e-02	4.366076e-04
6.052407e-01	3.303864e-02	4.420108e-04
6.070417e-01	3.358020e-02	4.586278e-04
6.088427e-01	3.298566e-02	4.491692e-04
6.106437e-01	3.359166e-02	4.636530e-04
6.124447e-01	3.326842e-02	4.681515e-04
6.142458e-01	3.356322e-02	4.772880e-04
6.160468e-01	3.448772e-02	4.951637e-04
6.178478e-01	3.352077e-02	4.971088e-04
6.196488e-01	3.359538e-02	4.997565e-04
6.214498e-01	3.345067e-02	5.082304e-04
6.232508e-01	3.450444e-02	5.229747e-04
6.250518e-01	3.483580e-02	5.337919e-04
6.268529e-01	3.328103e-02	5.340195e-04
6.286539e-01	3.389370e-02	5.508440e-04
6.304549e-01	3.256691e-02	5.510326e-04
6.322559e-01	3.304742e-02	5.594833e-04
6.340569e-01	3.281877e-02	5.590680e-04
6.358579e-01	3.356137e-02	5.925465e-04
6.376590e-01	3.523218e-02	6.071806e-04
6.394600e-01	3.443646e-02	6.262209e-04
6.412610e-01	3.413446e-02	6.255048e-04
6.430620e-01	3.413147e-02	6.507433e-04
6.448630e-01	3.416174e-02	6.533422e-04
6.466640e-01	3.294997e-02	6.601888e-04
6.484650e-01	3.305440e-02	6.868471e-04
6.502661e-01	3.431770e-02	6.999241e-04
6.520671e-01	3.558293e-02	7.523307e-04
6.538681e-01	3.507106e-02	7.604403e-04
6.556691e-01	3.408832e-02	7.674358e-04
6.574701e-01	3.412409e-02	7.948742e-04
6.592711e-01	3.448337e-02	8.074158e-04
6.610722e-01	3.368407e-02	8.242639e-04
6.628732e-01	3.473064e-02	8.563077e-04
6.646742e-01	3.293648e-02	8.593425e-04
6.664752e-01	3.403204e-02	8.630239e-04
6.682762e-01	3.364717e-02	8.796833e-04
6.700772e-01	3.477105e-02	9.178925e-04
6.718782e-01	3.482616e-02	9.578332e-04
6.736793e-01	3.408952e-02	9.546975e-04
6.754803e-01	3.384138e-02	9.806006e-04
6.772813e-01	3.404363e-02	9.613623e-04
6.790823e-01	3.593965e-02	1.071037e-03
6.808833e-01	3.709702e-02	1.088268e-03
6.826843e-01	3.505460e-02	1.086997e-03
6.844854e-01	3.622901e-02	1.148537e-03
6.862864e-01	3.550882e-02	1.160642e-03
6.880874e-01	3.319876e-02	1.172289e-03
6.898884e-01	3.741340e-02	1.289351e-03
6.916894e-01	3.396782e-02	1.259797e-03
6.934904e-01	3.482691e-02	1.309801e-03
6.952914e-01	3.430634e-02	1.376666e-03
6.970925e-01	3.301094e-02	1.440716e-03
6.988935e-01	3.012782e-02	1.426594e-03
7.006945e-01	3.260942e-02	1.574398e-03
7.024955e-01	3.363843e-02	1.633626e-03
7.042965e-01	3.325829e-02	1.836382e-03
7.060975e-01	3.605511e-02	2.028258e-03
7.078986e-01	3.530269e-02	2.317735e-03
7.096996e-01	3.619650e-02	2.451536e-03
7.115006e-01	3.314442e-02	2.941092e-03
7.133016e-01	2.850569e-02	3.227634e-03
7.151026e-01	3.838210e-02	8.375661e-03
7.169036e-01	0.000000e+00	0.000000e+00
7.187046e-01	0.000000e+00	0.000000e+00
