# Supplementary material for: Synthetic intrinsically disordered protein fusion tags that enhance protein solubility
Source: Nat Commun. 2024 May 2;15:3727. doi: 10.1038/s41467-024-47519-7 (PMC11066018; doi:10.1038/s41467-024-47519-7)
Supplement: Supplementary file 7 — Source Files [file 41467_2024_47519_MOESM7_ESM.zip › source files/SAXS data- Figure 2/SynIDP2_10mgml_pbs.csv]

/disk2/data/latest/latest_0014013_craw.tiff
X	Y	dY
1.900508e-03	0.000000e+00	0.000000e+00
3.701523e-03	0.000000e+00	0.000000e+00
5.502539e-03	0.000000e+00	0.000000e+00
7.303554e-03	0.000000e+00	0.000000e+00
9.104569e-03	0.000000e+00	0.000000e+00
1.090558e-02	0.000000e+00	0.000000e+00
1.270660e-02	5.832184e+00	1.583640e-02
1.450762e-02	4.846940e-01	4.026276e-03
1.630863e-02	2.074275e-01	2.498763e-03
1.810965e-02	1.969939e-01	2.270757e-03
1.991066e-02	1.841776e-01	2.014103e-03
2.171168e-02	1.715171e-01	1.897912e-03
2.351269e-02	1.677643e-01	1.767409e-03
2.531371e-02	1.569272e-01	1.642970e-03
2.711472e-02	1.535064e-01	1.580442e-03
2.891574e-02	1.494602e-01	1.525501e-03
3.071675e-02	1.417644e-01	1.408866e-03
3.251777e-02	1.351734e-01	1.370431e-03
3.431879e-02	1.365263e-01	1.282177e-03
3.611980e-02	1.296857e-01	1.275419e-03
3.792082e-02	1.245096e-01	1.178242e-03
3.972183e-02	1.214083e-01	1.142518e-03
4.152285e-02	1.148282e-01	1.104577e-03
4.332386e-02	1.124298e-01	1.044921e-03
4.512488e-02	1.098919e-01	1.041501e-03
4.692589e-02	1.047342e-01	9.750422e-04
4.872691e-02	9.978302e-02	9.264621e-04
5.052792e-02	9.808745e-02	9.163850e-04
5.232894e-02	9.394486e-02	8.723690e-04
5.412996e-02	9.094858e-02	8.470326e-04
5.593097e-02	8.956151e-02	8.279964e-04
5.773199e-02	8.545529e-02	7.889898e-04
5.953300e-02	8.352427e-02	7.847932e-04
6.133402e-02	8.044600e-02	7.350422e-04
6.313503e-02	7.907122e-02	7.342211e-04
6.493605e-02	7.681799e-02	7.065684e-04
6.673706e-02	7.421454e-02	6.811541e-04
6.853808e-02	7.194276e-02	6.683464e-04
7.033909e-02	7.105312e-02	6.487854e-04
7.214011e-02	6.969304e-02	6.446706e-04
7.394112e-02	6.819288e-02	6.215039e-04
7.574214e-02	6.530173e-02	6.034826e-04
7.754316e-02	6.499906e-02	6.205603e-04
7.934417e-02	6.285440e-02	6.023953e-04
8.114519e-02	6.176466e-02	6.079364e-04
8.294620e-02	6.123664e-02	5.927175e-04
8.474722e-02	6.085022e-02	5.955984e-04
8.654823e-02	5.884828e-02	5.829134e-04
8.834925e-02	5.700801e-02	5.737349e-04
9.015026e-02	5.674641e-02	5.688024e-04
9.195128e-02	5.587526e-02	5.653202e-04
9.375229e-02	5.388962e-02	5.525761e-04
9.555331e-02	5.441585e-02	5.518270e-04
9.735433e-02	5.463197e-02	5.429369e-04
9.915534e-02	5.386202e-02	5.431748e-04
1.009564e-01	5.213171e-02	5.303846e-04
1.027574e-01	5.138875e-02	5.266004e-04
1.045584e-01	4.989043e-02	5.113002e-04
1.063594e-01	4.971926e-02	5.149283e-04
1.081604e-01	4.828289e-02	4.786588e-04
1.099614e-01	4.844606e-02	4.763599e-04
1.117624e-01	4.737850e-02	4.587762e-04
1.135635e-01	4.648251e-02	4.489440e-04
1.153645e-01	4.689919e-02	4.451273e-04
1.171655e-01	4.592506e-02	4.379380e-04
1.189665e-01	4.618819e-02	4.342138e-04
1.207675e-01	4.516626e-02	4.250954e-04
1.225685e-01	4.562412e-02	4.172201e-04
1.243696e-01	4.428830e-02	4.141445e-04
1.261706e-01	4.350365e-02	4.019510e-04
1.279716e-01	4.343426e-02	3.967799e-04
1.297726e-01	4.342894e-02	3.979620e-04
1.315736e-01	4.309082e-02	3.924815e-04
1.333746e-01	4.210042e-02	3.830636e-04
1.351756e-01	4.148829e-02	3.756020e-04
1.369767e-01	4.144623e-02	3.750675e-04
1.387777e-01	4.171647e-02	3.707728e-04
1.405787e-01	4.098777e-02	3.681999e-04
1.423797e-01	4.067082e-02	3.577402e-04
1.441807e-01	4.126573e-02	3.628888e-04
1.459817e-01	4.102075e-02	3.574327e-04
1.477828e-01	4.058446e-02	3.543177e-04
1.495838e-01	4.048557e-02	3.517958e-04
1.513848e-01	4.017933e-02	3.449791e-04
1.531858e-01	3.960735e-02	3.419641e-04
1.549868e-01	3.999442e-02	3.419700e-04
1.567878e-01	3.978400e-02	3.364886e-04
1.585888e-01	3.888223e-02	3.334491e-04
1.603899e-01	3.864832e-02	3.298580e-04
1.621909e-01	3.872429e-02	3.284079e-04
1.639919e-01	3.878305e-02	3.259195e-04
1.657929e-01	3.871296e-02	3.222389e-04
1.675939e-01	3.829005e-02	3.197729e-04
1.693949e-01	3.839201e-02	3.195011e-04
1.711960e-01	3.810637e-02	3.119702e-04
1.729970e-01	3.766140e-02	3.134860e-04
1.747980e-01	3.782300e-02	3.082281e-04
1.765990e-01	3.716635e-02	3.079074e-04
1.784000e-01	3.729996e-02	3.040062e-04
1.802010e-01	3.714337e-02	3.009164e-04
1.820021e-01	3.724259e-02	3.023460e-04
1.838031e-01	3.677782e-02	2.956929e-04
1.856041e-01	3.679504e-02	2.959652e-04
1.874051e-01	3.686130e-02	2.945042e-04
1.892061e-01	3.662673e-02	2.930045e-04
1.910071e-01	3.641711e-02	2.914208e-04
1.928081e-01	3.620117e-02	2.870759e-04
1.946092e-01	3.614451e-02	2.865005e-04
1.964102e-01	3.574740e-02	2.822906e-04
1.982112e-01	3.566633e-02	2.811163e-04
2.000122e-01	3.587453e-02	2.795625e-04
2.018132e-01	3.558971e-02	2.774610e-04
2.036142e-01	3.596527e-02	2.794309e-04
2.054153e-01	3.605478e-02	2.781273e-04
2.072163e-01	3.576619e-02	2.744352e-04
2.090173e-01	3.523748e-02	2.705298e-04
2.108183e-01	3.552217e-02	2.731989e-04
2.126193e-01	3.527507e-02	2.682457e-04
2.144203e-01	3.521614e-02	2.672803e-04
2.162213e-01	3.520466e-02	2.662059e-04
2.180224e-01	3.546569e-02	2.683946e-04
2.198234e-01	3.486150e-02	2.623168e-04
2.216244e-01	3.479132e-02	2.622048e-04
2.234254e-01	3.479907e-02	2.588812e-04
2.252264e-01	3.496119e-02	2.620084e-04
2.270274e-01	3.521305e-02	2.578482e-04
2.288285e-01	3.484255e-02	2.567650e-04
2.306295e-01	3.463463e-02	2.556079e-04
2.324305e-01	3.447883e-02	2.530765e-04
2.342315e-01	3.407415e-02	2.558209e-04
2.360325e-01	3.399822e-02	2.564972e-04
2.378335e-01	3.456339e-02	2.575345e-04
2.396345e-01	3.429363e-02	2.602787e-04
2.414356e-01	3.407930e-02	2.587712e-04
2.432366e-01	3.397334e-02	2.585188e-04
2.450376e-01	3.413022e-02	2.602556e-04
2.468386e-01	3.432899e-02	2.598892e-04
2.486396e-01	3.401480e-02	2.592700e-04
2.504406e-01	3.377573e-02	2.571118e-04
2.522417e-01	3.318860e-02	2.557057e-04
2.540427e-01	3.306287e-02	2.550932e-04
2.558437e-01	3.335995e-02	2.572246e-04
2.576447e-01	3.361170e-02	2.550223e-04
2.594457e-01	3.416778e-02	2.607696e-04
2.612467e-01	3.357537e-02	2.561364e-04
2.630477e-01	3.341995e-02	2.555538e-04
2.648488e-01	3.360372e-02	2.496435e-04
2.666498e-01	3.319390e-02	2.478745e-04
2.684508e-01	3.353953e-02	2.450884e-04
2.702518e-01	3.321325e-02	2.435444e-04
2.720528e-01	3.344338e-02	2.403015e-04
2.738538e-01	3.324925e-02	2.399558e-04
2.756549e-01	3.320077e-02	2.403645e-04
2.774559e-01	3.305763e-02	2.348533e-04
2.792569e-01	3.339141e-02	2.370272e-04
2.810579e-01	3.294094e-02	2.329684e-04
2.828589e-01	3.301177e-02	2.333352e-04
2.846599e-01	3.267952e-02	2.301945e-04
2.864609e-01	3.300306e-02	2.296091e-04
2.882620e-01	3.296444e-02	2.293848e-04
2.900630e-01	3.300564e-02	2.294383e-04
2.918640e-01	3.284638e-02	2.272086e-04
2.936650e-01	3.276774e-02	2.259737e-04
2.954660e-01	3.293003e-02	2.245339e-04
2.972670e-01	3.283578e-02	2.251721e-04
2.990681e-01	3.284570e-02	2.214004e-04
3.008691e-01	3.261664e-02	2.234017e-04
3.026701e-01	3.249209e-02	2.197771e-04
3.044711e-01	3.284888e-02	2.205418e-04
3.062721e-01	3.258035e-02	2.192931e-04
3.080731e-01	3.256690e-02	2.173301e-04
3.098741e-01	3.250836e-02	2.174923e-04
3.116752e-01	3.296054e-02	2.175388e-04
3.134762e-01	3.277732e-02	2.165183e-04
3.152772e-01	3.268727e-02	2.153043e-04
3.170782e-01	3.217815e-02	2.137151e-04
3.188792e-01	3.232875e-02	2.127398e-04
3.206802e-01	3.282209e-02	2.136310e-04
3.224813e-01	3.256869e-02	2.114494e-04
3.242823e-01	3.230305e-02	2.111536e-04
3.260833e-01	3.287313e-02	2.115833e-04
3.278843e-01	3.246070e-02	2.100279e-04
3.296853e-01	3.223890e-02	2.085448e-04
3.314863e-01	3.212470e-02	2.080326e-04
3.332873e-01	3.215377e-02	2.063175e-04
3.350884e-01	3.205391e-02	2.081335e-04
3.368894e-01	3.222901e-02	2.098819e-04
3.386904e-01	3.219172e-02	2.104034e-04
3.404914e-01	3.257170e-02	2.107814e-04
3.422924e-01	3.211874e-02	2.116284e-04
3.440934e-01	3.189855e-02	2.108330e-04
3.458945e-01	3.190280e-02	2.109394e-04
3.476955e-01	3.224248e-02	2.128043e-04
3.494965e-01	3.203508e-02	2.088628e-04
3.512975e-01	3.176561e-02	2.098810e-04
3.530985e-01	3.211311e-02	2.104794e-04
3.548995e-01	3.210064e-02	2.096604e-04
3.567005e-01	3.210419e-02	2.106337e-04
3.585016e-01	3.197526e-02	2.102226e-04
3.603026e-01	3.201886e-02	2.097445e-04
3.621036e-01	3.221852e-02	2.113655e-04
3.639046e-01	3.190848e-02	2.090933e-04
3.657056e-01	3.200686e-02	2.095850e-04
3.675066e-01	3.202123e-02	2.079344e-04
3.693077e-01	3.196849e-02	2.097208e-04
3.711087e-01	3.176976e-02	2.086102e-04
3.729097e-01	3.184478e-02	2.098142e-04
3.747107e-01	3.168424e-02	2.088244e-04
3.765117e-01	3.201501e-02	2.073657e-04
3.783127e-01	3.164635e-02	2.084118e-04
3.801137e-01	3.206113e-02	2.073125e-04
3.819148e-01	3.224415e-02	2.092232e-04
3.837158e-01	3.148429e-02	2.065266e-04
3.855168e-01	3.193116e-02	2.081542e-04
3.873178e-01	3.177042e-02	2.073356e-04
3.891188e-01	3.195299e-02	2.072555e-04
3.909198e-01	3.197610e-02	2.080321e-04
3.927209e-01	3.165461e-02	2.052597e-04
3.945219e-01	3.193192e-02	2.058710e-04
3.963229e-01	3.146906e-02	2.057329e-04
3.981239e-01	3.152885e-02	2.042982e-04
3.999249e-01	3.202622e-02	2.074209e-04
4.017259e-01	3.133168e-02	2.043505e-04
4.035269e-01	3.153038e-02	2.042695e-04
4.053280e-01	3.182403e-02	2.053805e-04
4.071290e-01	3.180059e-02	2.040681e-04
4.089300e-01	3.177864e-02	2.040112e-04
4.107310e-01	3.206841e-02	2.050995e-04
4.125320e-01	3.115954e-02	2.026211e-04
4.143330e-01	3.142550e-02	2.021946e-04
4.161341e-01	3.171500e-02	2.065346e-04
4.179351e-01	3.159521e-02	2.074551e-04
4.197361e-01	3.165848e-02	2.083742e-04
4.215371e-01	3.176275e-02	2.092010e-04
4.233381e-01	3.148965e-02	2.096563e-04
4.251391e-01	3.155631e-02	2.097332e-04
4.269401e-01	3.151864e-02	2.109888e-04
4.287412e-01	3.176225e-02	2.132992e-04
4.305422e-01	3.150947e-02	2.116399e-04
4.323432e-01	3.168919e-02	2.136679e-04
4.341442e-01	3.177418e-02	2.128042e-04
4.359452e-01	3.156916e-02	2.130427e-04
4.377462e-01	3.191133e-02	2.146297e-04
4.395473e-01	3.182127e-02	2.152741e-04
4.413483e-01	3.192382e-02	2.197674e-04
4.431493e-01	3.147170e-02	2.214341e-04
4.449503e-01	3.181133e-02	2.245530e-04
4.467513e-01	3.152104e-02	2.249037e-04
4.485523e-01	3.168822e-02	2.265063e-04
4.503533e-01	3.175124e-02	2.294917e-04
4.521544e-01	3.174565e-02	2.306352e-04
4.539554e-01	3.159815e-02	2.302206e-04
4.557564e-01	3.167097e-02	2.328496e-04
4.575574e-01	3.150377e-02	2.327935e-04
4.593584e-01	3.167265e-02	2.336526e-04
4.611594e-01	3.147414e-02	2.353737e-04
4.629605e-01	3.187727e-02	2.388430e-04
4.647615e-01	3.213660e-02	2.417174e-04
4.665625e-01	3.159274e-02	2.406337e-04
4.683635e-01	3.194598e-02	2.430846e-04
4.701645e-01	3.187709e-02	2.449404e-04
4.719655e-01	3.178930e-02	2.430136e-04
4.737665e-01	3.189925e-02	2.456916e-04
4.755676e-01	3.216346e-02	2.504833e-04
4.773686e-01	3.159810e-02	2.460879e-04
4.791696e-01	3.159993e-02	2.503127e-04
4.809706e-01	3.228824e-02	2.545539e-04
4.827716e-01	3.200239e-02	2.538593e-04
4.845726e-01	3.185214e-02	2.521839e-04
4.863737e-01	3.211457e-02	2.556030e-04
4.881747e-01	3.197155e-02	2.573335e-04
4.899757e-01	3.189939e-02	2.579335e-04
4.917767e-01	3.186180e-02	2.580940e-04
4.935777e-01	3.210422e-02	2.631493e-04
4.953787e-01	3.191216e-02	2.626894e-04
4.971798e-01	3.225838e-02	2.610924e-04
4.989808e-01	3.162660e-02	2.643548e-04
5.007818e-01	3.207629e-02	2.632744e-04
5.025828e-01	3.198898e-02	2.665470e-04
5.043838e-01	3.208169e-02	2.671156e-04
5.061848e-01	3.197934e-02	2.670328e-04
5.079858e-01	3.227568e-02	2.702526e-04
5.097869e-01	3.206573e-02	2.664752e-04
5.115879e-01	3.216650e-02	2.698403e-04
5.133889e-01	3.215024e-02	2.712931e-04
5.151899e-01	3.255957e-02	2.711979e-04
5.169909e-01	3.189835e-02	2.740303e-04
5.187919e-01	3.199090e-02	2.756812e-04
5.205930e-01	3.248100e-02	2.758677e-04
5.223940e-01	3.177246e-02	2.753160e-04
5.241950e-01	3.221886e-02	2.767327e-04
5.259960e-01	3.262422e-02	2.826967e-04
5.277970e-01	3.210637e-02	2.812132e-04
5.295980e-01	3.234769e-02	2.813587e-04
5.313990e-01	3.247255e-02	2.872889e-04
5.332001e-01	3.256962e-02	2.850193e-04
5.350011e-01	3.180159e-02	2.814741e-04
5.368021e-01	3.222634e-02	2.854908e-04
5.386031e-01	3.194597e-02	2.850501e-04
5.404041e-01	3.267841e-02	2.911340e-04
5.422051e-01	3.248031e-02	2.884661e-04
5.440062e-01	3.283227e-02	2.906535e-04
5.458072e-01	3.242188e-02	2.946348e-04
5.476082e-01	3.271367e-02	2.883857e-04
5.494092e-01	3.308654e-02	2.943149e-04
5.512102e-01	3.268318e-02	2.958996e-04
5.530112e-01	3.229450e-02	2.908234e-04
5.548122e-01	3.260243e-02	2.973086e-04
5.566133e-01	3.227858e-02	2.960714e-04
5.584143e-01	3.204416e-02	2.928882e-04
5.602153e-01	3.251862e-02	2.972248e-04
5.620163e-01	3.261223e-02	2.942580e-04
5.638173e-01	3.279698e-02	3.016523e-04
5.656183e-01	3.274863e-02	3.012332e-04
5.674194e-01	3.281944e-02	3.013622e-04
5.692204e-01	3.304648e-02	3.065647e-04
5.710214e-01	3.293058e-02	3.158673e-04
5.728224e-01	3.339475e-02	3.278726e-04
5.746234e-01	3.373329e-02	3.419110e-04
5.764244e-01	3.321118e-02	3.402385e-04
5.782254e-01	3.270659e-02	3.496682e-04
5.800265e-01	3.343259e-02	3.575321e-04
5.818275e-01	3.262308e-02	3.565205e-04
5.836285e-01	3.316597e-02	3.680793e-04
5.854295e-01	3.311824e-02	3.719507e-04
5.872305e-01	3.362595e-02	3.844283e-04
5.890315e-01	3.374174e-02	3.935716e-04
5.908326e-01	3.290182e-02	3.891595e-04
5.926336e-01	3.349179e-02	4.097181e-04
5.944346e-01	3.271458e-02	4.006902e-04
5.962356e-01	3.386558e-02	4.154426e-04
5.980366e-01	3.240338e-02	4.204332e-04
5.998376e-01	3.351737e-02	4.276413e-04
6.016386e-01	3.288200e-02	4.365679e-04
6.034397e-01	3.292980e-02	4.424594e-04
6.052407e-01	3.371847e-02	4.543294e-04
6.070417e-01	3.377709e-02	4.679991e-04
6.088427e-01	3.353939e-02	4.608294e-04
6.106437e-01	3.305870e-02	4.679888e-04
6.124447e-01	3.335560e-02	4.769468e-04
6.142458e-01	3.337500e-02	4.842554e-04
6.160468e-01	3.361938e-02	4.974238e-04
6.178478e-01	3.481566e-02	5.154624e-04
6.196488e-01	3.345471e-02	5.074140e-04
6.214498e-01	3.397314e-02	5.211242e-04
6.232508e-01	3.338908e-02	5.234324e-04
6.250518e-01	3.381021e-02	5.350547e-04
6.268529e-01	3.342402e-02	5.445068e-04
6.286539e-01	3.287228e-02	5.519494e-04
6.304549e-01	3.408051e-02	5.735314e-04
6.322559e-01	3.408370e-02	5.781052e-04
6.340569e-01	3.249560e-02	5.660189e-04
6.358579e-01	3.333529e-02	6.008554e-04
6.376590e-01	3.395973e-02	6.065205e-04
6.394600e-01	3.322064e-02	6.258029e-04
6.412610e-01	3.450588e-02	6.398761e-04
6.430620e-01	3.424167e-02	6.631700e-04
6.448630e-01	3.398066e-02	6.629821e-04
6.466640e-01	3.371318e-02	6.794471e-04
6.484650e-01	3.410020e-02	7.098050e-04
6.502661e-01	3.468384e-02	7.159301e-04
6.520671e-01	3.410250e-02	7.493698e-04
6.538681e-01	3.427484e-02	7.648805e-04
6.556691e-01	3.380420e-02	7.775705e-04
6.574701e-01	3.379235e-02	8.048079e-04
6.592711e-01	3.309473e-02	8.047982e-04
6.610722e-01	3.299100e-02	8.299787e-04
6.628732e-01	3.468600e-02	8.706943e-04
6.646742e-01	3.432843e-02	8.926266e-04
6.664752e-01	3.368984e-02	8.736620e-04
6.682762e-01	3.392731e-02	8.987564e-04
6.700772e-01	3.471621e-02	9.331775e-04
6.718782e-01	3.245275e-02	9.407581e-04
6.736793e-01	3.708906e-02	1.013196e-03
6.754803e-01	3.356234e-02	9.935951e-04
6.772813e-01	3.572023e-02	1.001939e-03
6.790823e-01	3.406626e-02	1.060951e-03
6.808833e-01	3.572637e-02	1.086616e-03
6.826843e-01	3.538181e-02	1.111120e-03
6.844854e-01	3.577091e-02	1.161173e-03
6.862864e-01	3.471707e-02	1.167661e-03
6.880874e-01	3.796746e-02	1.275542e-03
6.898884e-01	3.518899e-02	1.272261e-03
6.916894e-01	3.216513e-02	1.247310e-03
6.934904e-01	3.284065e-02	1.294103e-03
6.952914e-01	3.637226e-02	1.442254e-03
6.970925e-01	3.671200e-02	1.545854e-03
6.988935e-01	3.328666e-02	1.525692e-03
7.006945e-01	3.517416e-02	1.663680e-03
7.024955e-01	3.548003e-02	1.707034e-03
7.042965e-01	3.453443e-02	1.903945e-03
7.060975e-01	3.354505e-02	1.990532e-03
7.078986e-01	3.623081e-02	2.388989e-03
7.096996e-01	3.867435e-02	2.578290e-03
7.115006e-01	3.350108e-02	3.008485e-03
7.133016e-01	3.215779e-02	3.488003e-03
7.151026e-01	3.594955e-02	8.247392e-03
7.169036e-01	0.000000e+00	0.000000e+00
7.187046e-01	0.000000e+00	0.000000e+00
