# Supplementary material for: Synthetic intrinsically disordered protein fusion tags that enhance protein solubility
Source: Nat Commun. 2024 May 2;15:3727. doi: 10.1038/s41467-024-47519-7 (PMC11066018; doi:10.1038/s41467-024-47519-7)
Supplement: Supplementary file 7 — Source Files [file 41467_2024_47519_MOESM7_ESM.zip › source files/SAXS data- Figure 2/SynIDP1_10mgml_pbs.csv]

/disk2/data/latest/latest_0014038_craw.tiff
X	Y	dY
1.900508e-03	0.000000e+00	0.000000e+00
3.701523e-03	0.000000e+00	0.000000e+00
5.502539e-03	0.000000e+00	0.000000e+00
7.303554e-03	0.000000e+00	0.000000e+00
9.104569e-03	0.000000e+00	0.000000e+00
1.090558e-02	0.000000e+00	0.000000e+00
1.270660e-02	4.811693e+00	1.624580e-02
1.450762e-02	4.255541e-01	4.260871e-03
1.630863e-02	2.387083e-01	3.027450e-03
1.810965e-02	2.223645e-01	2.724760e-03
1.991066e-02	2.099259e-01	2.428553e-03
2.171168e-02	2.044762e-01	2.340427e-03
2.351269e-02	1.881534e-01	2.113950e-03
2.531371e-02	1.861942e-01	2.021225e-03
2.711472e-02	1.786426e-01	1.925569e-03
2.891574e-02	1.672499e-01	1.822569e-03
3.071675e-02	1.617019e-01	1.699397e-03
3.251777e-02	1.570924e-01	1.668554e-03
3.431879e-02	1.516615e-01	1.526261e-03
3.611980e-02	1.415027e-01	1.504667e-03
3.792082e-02	1.364200e-01	1.392911e-03
3.972183e-02	1.349507e-01	1.360434e-03
4.152285e-02	1.293123e-01	1.323863e-03
4.332386e-02	1.230339e-01	1.234544e-03
4.512488e-02	1.194497e-01	1.226367e-03
4.692589e-02	1.175935e-01	1.166869e-03
4.872691e-02	1.121598e-01	1.109351e-03
5.052792e-02	1.060059e-01	1.075939e-03
5.232894e-02	1.052735e-01	1.042976e-03
5.412996e-02	1.012793e-01	1.009517e-03
5.593097e-02	9.601170e-02	9.682358e-04
5.773199e-02	9.593929e-02	9.441728e-04
5.953300e-02	9.352286e-02	9.379054e-04
6.133402e-02	8.870148e-02	8.717195e-04
6.313503e-02	8.725065e-02	8.710705e-04
6.493605e-02	8.377748e-02	8.333696e-04
6.673706e-02	8.261597e-02	8.116787e-04
6.853808e-02	8.206581e-02	8.061957e-04
7.033909e-02	7.896560e-02	7.724667e-04
7.214011e-02	7.682637e-02	7.644509e-04
7.394112e-02	7.507005e-02	7.364766e-04
7.574214e-02	7.266132e-02	7.189610e-04
7.754316e-02	7.348664e-02	7.452224e-04
7.934417e-02	7.160285e-02	7.261564e-04
8.114519e-02	6.973244e-02	7.295529e-04
8.294620e-02	6.896393e-02	7.104023e-04
8.474722e-02	6.639728e-02	7.026659e-04
8.654823e-02	6.632246e-02	6.989060e-04
8.834925e-02	6.370967e-02	6.850107e-04
9.015026e-02	6.302395e-02	6.770119e-04
9.195128e-02	6.369950e-02	6.817168e-04
9.375229e-02	6.224229e-02	6.707081e-04
9.555331e-02	6.272969e-02	6.691571e-04
9.735433e-02	6.176472e-02	6.519998e-04
9.915534e-02	6.085096e-02	6.520536e-04
1.009564e-01	6.010989e-02	6.432269e-04
1.027574e-01	5.720712e-02	6.275141e-04
1.045584e-01	5.690768e-02	6.167427e-04
1.063594e-01	5.650195e-02	6.199654e-04
1.081604e-01	5.542614e-02	5.792126e-04
1.099614e-01	5.521797e-02	5.743775e-04
1.117624e-01	5.454675e-02	5.559631e-04
1.135635e-01	5.347293e-02	5.438331e-04
1.153645e-01	5.264485e-02	5.326364e-04
1.171655e-01	5.348251e-02	5.337587e-04
1.189665e-01	5.316241e-02	5.261285e-04
1.207675e-01	5.221307e-02	5.162026e-04
1.225685e-01	5.156802e-02	5.009674e-04
1.243696e-01	5.198248e-02	5.067423e-04
1.261706e-01	5.076399e-02	4.903875e-04
1.279716e-01	5.024803e-02	4.819969e-04
1.297726e-01	5.029358e-02	4.836815e-04
1.315736e-01	4.939749e-02	4.746030e-04
1.333746e-01	4.911811e-02	4.673044e-04
1.351756e-01	4.955950e-02	4.636388e-04
1.369767e-01	4.976312e-02	4.641645e-04
1.387777e-01	4.778115e-02	4.481606e-04
1.405787e-01	4.834197e-02	4.516166e-04
1.423797e-01	4.762767e-02	4.372272e-04
1.441807e-01	4.778902e-02	4.410563e-04
1.459817e-01	4.746600e-02	4.342452e-04
1.477828e-01	4.702928e-02	4.307729e-04
1.495838e-01	4.653783e-02	4.259856e-04
1.513848e-01	4.646436e-02	4.189891e-04
1.531858e-01	4.594975e-02	4.159924e-04
1.549868e-01	4.617053e-02	4.149752e-04
1.567878e-01	4.621654e-02	4.096059e-04
1.585888e-01	4.606955e-02	4.099324e-04
1.603899e-01	4.550266e-02	4.042326e-04
1.621909e-01	4.548039e-02	4.019622e-04
1.639919e-01	4.555390e-02	3.989362e-04
1.657929e-01	4.489887e-02	3.919393e-04
1.675939e-01	4.475713e-02	3.904641e-04
1.693949e-01	4.416559e-02	3.870305e-04
1.711960e-01	4.476940e-02	3.819058e-04
1.729970e-01	4.430836e-02	3.840290e-04
1.747980e-01	4.425031e-02	3.765336e-04
1.765990e-01	4.354582e-02	3.764174e-04
1.784000e-01	4.366579e-02	3.714926e-04
1.802010e-01	4.349793e-02	3.677823e-04
1.820021e-01	4.342263e-02	3.687174e-04
1.838031e-01	4.343728e-02	3.629363e-04
1.856041e-01	4.255561e-02	3.594809e-04
1.874051e-01	4.334534e-02	3.606855e-04
1.892061e-01	4.241136e-02	3.560964e-04
1.910071e-01	4.253178e-02	3.556935e-04
1.928081e-01	4.281138e-02	3.525870e-04
1.946092e-01	4.263146e-02	3.514152e-04
1.964102e-01	4.206652e-02	3.458548e-04
1.982112e-01	4.263170e-02	3.471158e-04
2.000122e-01	4.233667e-02	3.430011e-04
2.018132e-01	4.249432e-02	3.424179e-04
2.036142e-01	4.180518e-02	3.402508e-04
2.054153e-01	4.149108e-02	3.369697e-04
2.072163e-01	4.209534e-02	3.362574e-04
2.090173e-01	4.154072e-02	3.317424e-04
2.108183e-01	4.146747e-02	3.333760e-04
2.126193e-01	4.130086e-02	3.278156e-04
2.144203e-01	4.161354e-02	3.281441e-04
2.162213e-01	4.117245e-02	3.251414e-04
2.180224e-01	4.100793e-02	3.259529e-04
2.198234e-01	4.142921e-02	3.229667e-04
2.216244e-01	4.145211e-02	3.232435e-04
2.234254e-01	4.127595e-02	3.184319e-04
2.252264e-01	4.057280e-02	3.187798e-04
2.270274e-01	4.124132e-02	3.151592e-04
2.288285e-01	4.109145e-02	3.149256e-04
2.306295e-01	4.045866e-02	3.120153e-04
2.324305e-01	4.062479e-02	3.102576e-04
2.342315e-01	4.046755e-02	3.148678e-04
2.360325e-01	4.072330e-02	3.170497e-04
2.378335e-01	4.073451e-02	3.157619e-04
2.396345e-01	4.055369e-02	3.196674e-04
2.414356e-01	4.030482e-02	3.178341e-04
2.432366e-01	4.059006e-02	3.191421e-04
2.450376e-01	4.015334e-02	3.188179e-04
2.468386e-01	4.045349e-02	3.186302e-04
2.486396e-01	4.025725e-02	3.185603e-04
2.504406e-01	3.988005e-02	3.155359e-04
2.522417e-01	3.991669e-02	3.167193e-04
2.540427e-01	4.023825e-02	3.178333e-04
2.558437e-01	4.037961e-02	3.196186e-04
2.576447e-01	3.985045e-02	3.136178e-04
2.594457e-01	3.914062e-02	3.152199e-04
2.612467e-01	3.973445e-02	3.146993e-04
2.630477e-01	4.001702e-02	3.158298e-04
2.648488e-01	3.986168e-02	3.070829e-04
2.666498e-01	3.974381e-02	3.063294e-04
2.684508e-01	3.985540e-02	3.017444e-04
2.702518e-01	3.975055e-02	3.009161e-04
2.720528e-01	3.973875e-02	2.958420e-04
2.738538e-01	3.948253e-02	2.953208e-04
2.756549e-01	3.958399e-02	2.964199e-04
2.774559e-01	3.961750e-02	2.903726e-04
2.792569e-01	3.895300e-02	2.891363e-04
2.810579e-01	3.912644e-02	2.867579e-04
2.828589e-01	3.955470e-02	2.884670e-04
2.846599e-01	3.962273e-02	2.862732e-04
2.864609e-01	3.970944e-02	2.844528e-04
2.882620e-01	3.932406e-02	2.829581e-04
2.900630e-01	3.962898e-02	2.839420e-04
2.918640e-01	3.903287e-02	2.797355e-04
2.936650e-01	3.926294e-02	2.793684e-04
2.954660e-01	3.902821e-02	2.760747e-04
2.972670e-01	3.941031e-02	2.786103e-04
2.990681e-01	3.927934e-02	2.734465e-04
3.008691e-01	3.897556e-02	2.758127e-04
3.026701e-01	3.914945e-02	2.724631e-04
3.044711e-01	3.870519e-02	2.703750e-04
3.062721e-01	3.839906e-02	2.688802e-04
3.080731e-01	3.873849e-02	2.677037e-04
3.098741e-01	3.889030e-02	2.686694e-04
3.116752e-01	3.896291e-02	2.671263e-04
3.134762e-01	3.835056e-02	2.645118e-04
3.152772e-01	3.888904e-02	2.652334e-04
3.170782e-01	3.942668e-02	2.671783e-04
3.188792e-01	3.877314e-02	2.631304e-04
3.206802e-01	3.861208e-02	2.616941e-04
3.224813e-01	3.814632e-02	2.584543e-04
3.242823e-01	3.854617e-02	2.605065e-04
3.260833e-01	3.894053e-02	2.600837e-04
3.278843e-01	3.852482e-02	2.584162e-04
3.296853e-01	3.867072e-02	2.579596e-04
3.314863e-01	3.830674e-02	2.565669e-04
3.332873e-01	3.894730e-02	2.564543e-04
3.350884e-01	3.857168e-02	2.578618e-04
3.368894e-01	3.796155e-02	2.572615e-04
3.386904e-01	3.844370e-02	2.596836e-04
3.404914e-01	3.811447e-02	2.575185e-04
3.422924e-01	3.815393e-02	2.605047e-04
3.440934e-01	3.857523e-02	2.618536e-04
3.458945e-01	3.844181e-02	2.615150e-04
3.476955e-01	3.811395e-02	2.613120e-04
3.494965e-01	3.867248e-02	2.591793e-04
3.512975e-01	3.831864e-02	2.603459e-04
3.530985e-01	3.851109e-02	2.603230e-04
3.548995e-01	3.842594e-02	2.590735e-04
3.567005e-01	3.814289e-02	2.593015e-04
3.585016e-01	3.863040e-02	2.609685e-04
3.603026e-01	3.845862e-02	2.596186e-04
3.621036e-01	3.820137e-02	2.599394e-04
3.639046e-01	3.774941e-02	2.568581e-04
3.657056e-01	3.819747e-02	2.585873e-04
3.675066e-01	3.784829e-02	2.553182e-04
3.693077e-01	3.791031e-02	2.579350e-04
3.711087e-01	3.807298e-02	2.579219e-04
3.729097e-01	3.823783e-02	2.596651e-04
3.747107e-01	3.746593e-02	2.564656e-04
3.765117e-01	3.794696e-02	2.549764e-04
3.783127e-01	3.793869e-02	2.577228e-04
3.801137e-01	3.766089e-02	2.537655e-04
3.819148e-01	3.808345e-02	2.568052e-04
3.837158e-01	3.793278e-02	2.560281e-04
3.855168e-01	3.790899e-02	2.561535e-04
3.873178e-01	3.781894e-02	2.554868e-04
3.891188e-01	3.818598e-02	2.558901e-04
3.909198e-01	3.818420e-02	2.567502e-04
3.927209e-01	3.788691e-02	2.536185e-04
3.945219e-01	3.783952e-02	2.531086e-04
3.963229e-01	3.752448e-02	2.537292e-04
3.981239e-01	3.769434e-02	2.522899e-04
3.999249e-01	3.776366e-02	2.543830e-04
4.017259e-01	3.774188e-02	2.533069e-04
4.035269e-01	3.783048e-02	2.527035e-04
4.053280e-01	3.796121e-02	2.533395e-04
4.071290e-01	3.725634e-02	2.494646e-04
4.089300e-01	3.803648e-02	2.520797e-04
4.107310e-01	3.780820e-02	2.515187e-04
4.125320e-01	3.768048e-02	2.516510e-04
4.143330e-01	3.779359e-02	2.504315e-04
4.161341e-01	3.769924e-02	2.543185e-04
4.179351e-01	3.792829e-02	2.567121e-04
4.197361e-01	3.811342e-02	2.582196e-04
4.215371e-01	3.762425e-02	2.571520e-04
4.233381e-01	3.783993e-02	2.595676e-04
4.251391e-01	3.787128e-02	2.594958e-04
4.269401e-01	3.742964e-02	2.596777e-04
4.287412e-01	3.796597e-02	2.633796e-04
4.305422e-01	3.767197e-02	2.613589e-04
4.323432e-01	3.810431e-02	2.646196e-04
4.341442e-01	3.778851e-02	2.621044e-04
4.359452e-01	3.763138e-02	2.627008e-04
4.377462e-01	3.866843e-02	2.668375e-04
4.395473e-01	3.784075e-02	2.651332e-04
4.413483e-01	3.797478e-02	2.707103e-04
4.431493e-01	3.798397e-02	2.747489e-04
4.449503e-01	3.808239e-02	2.774862e-04
4.467513e-01	3.789824e-02	2.785205e-04
4.485523e-01	3.778517e-02	2.793466e-04
4.503533e-01	3.821570e-02	2.843537e-04
4.521544e-01	3.807206e-02	2.852580e-04
4.539554e-01	3.799260e-02	2.851112e-04
4.557564e-01	3.784346e-02	2.874693e-04
4.575574e-01	3.801282e-02	2.888058e-04
4.593584e-01	3.744111e-02	2.869156e-04
4.611594e-01	3.740810e-02	2.898112e-04
4.629605e-01	3.748403e-02	2.925138e-04
4.647615e-01	3.753455e-02	2.950359e-04
4.665625e-01	3.810095e-02	2.984571e-04
4.683635e-01	3.756635e-02	2.977146e-04
4.701645e-01	3.763637e-02	3.005912e-04
4.719655e-01	3.770811e-02	2.989226e-04
4.737665e-01	3.751299e-02	3.009139e-04
4.755676e-01	3.861794e-02	3.099868e-04
4.773686e-01	3.831546e-02	3.060540e-04
4.791696e-01	3.820853e-02	3.108646e-04
4.809706e-01	3.783231e-02	3.112006e-04
4.827716e-01	3.777470e-02	3.114969e-04
4.845726e-01	3.800624e-02	3.111192e-04
4.863737e-01	3.775424e-02	3.130034e-04
4.881747e-01	3.822434e-02	3.177867e-04
4.899757e-01	3.748937e-02	3.158070e-04
4.917767e-01	3.790034e-02	3.179183e-04
4.935777e-01	3.763289e-02	3.217780e-04
4.953787e-01	3.782092e-02	3.229845e-04
4.971798e-01	3.771083e-02	3.188286e-04
4.989808e-01	3.857174e-02	3.297212e-04
5.007818e-01	3.791371e-02	3.232705e-04
5.025828e-01	3.774435e-02	3.270024e-04
5.043838e-01	3.853361e-02	3.306296e-04
5.061848e-01	3.785934e-02	3.281465e-04
5.079858e-01	3.784740e-02	3.305229e-04
5.097869e-01	3.763089e-02	3.260317e-04
5.115879e-01	3.860212e-02	3.338579e-04
5.133889e-01	3.804583e-02	3.333124e-04
5.151899e-01	3.770828e-02	3.296224e-04
5.169909e-01	3.805793e-02	3.380558e-04
5.187919e-01	3.839129e-02	3.410842e-04
5.205930e-01	3.820987e-02	3.379287e-04
5.223940e-01	3.846463e-02	3.421275e-04
5.241950e-01	3.822605e-02	3.404367e-04
5.259960e-01	3.822093e-02	3.455831e-04
5.277970e-01	3.843401e-02	3.474955e-04
5.295980e-01	3.912014e-02	3.494542e-04
5.313990e-01	3.847055e-02	3.531638e-04
5.332001e-01	3.919350e-02	3.531232e-04
5.350011e-01	3.811171e-02	3.480122e-04
5.368021e-01	3.813879e-02	3.507691e-04
5.386031e-01	3.815367e-02	3.518298e-04
5.404041e-01	3.820623e-02	3.555337e-04
5.422051e-01	3.853863e-02	3.548822e-04
5.440062e-01	3.869932e-02	3.563921e-04
5.458072e-01	3.763350e-02	3.585119e-04
5.476082e-01	3.844669e-02	3.530936e-04
5.494092e-01	3.866755e-02	3.593446e-04
5.512102e-01	3.869266e-02	3.636201e-04
5.530112e-01	3.841430e-02	3.582307e-04
5.548122e-01	3.844289e-02	3.646211e-04
5.566133e-01	3.884906e-02	3.668435e-04
5.584143e-01	3.812896e-02	3.608329e-04
5.602153e-01	3.905390e-02	3.678768e-04
5.620163e-01	3.867289e-02	3.619034e-04
5.638173e-01	3.857524e-02	3.694838e-04
5.656183e-01	3.846128e-02	3.686968e-04
5.674194e-01	3.865122e-02	3.693653e-04
5.692204e-01	3.871758e-02	3.747701e-04
5.710214e-01	3.839936e-02	3.852283e-04
5.728224e-01	3.925477e-02	4.014796e-04
5.746234e-01	3.849359e-02	4.125050e-04
5.764244e-01	3.928627e-02	4.179391e-04
5.782254e-01	3.876770e-02	4.299567e-04
5.800265e-01	3.866572e-02	4.342545e-04
5.818275e-01	3.876015e-02	4.389004e-04
5.836285e-01	3.943948e-02	4.533274e-04
5.854295e-01	3.824275e-02	4.514167e-04
5.872305e-01	3.930419e-02	4.694062e-04
5.890315e-01	3.915156e-02	4.788129e-04
5.908326e-01	3.889769e-02	4.778932e-04
5.926336e-01	3.841817e-02	4.956049e-04
5.944346e-01	3.997049e-02	5.002177e-04
5.962356e-01	3.897874e-02	5.033811e-04
5.980366e-01	3.865364e-02	5.186190e-04
5.998376e-01	3.896053e-02	5.207249e-04
6.016386e-01	3.883047e-02	5.358094e-04
6.034397e-01	3.936510e-02	5.463687e-04
6.052407e-01	3.827024e-02	5.466619e-04
6.070417e-01	3.950342e-02	5.716136e-04
6.088427e-01	3.956719e-02	5.653032e-04
6.106437e-01	4.030938e-02	5.836425e-04
6.124447e-01	3.924158e-02	5.842653e-04
6.142458e-01	3.907660e-02	5.917980e-04
6.160468e-01	3.870610e-02	6.027993e-04
6.178478e-01	3.946441e-02	6.198174e-04
6.196488e-01	3.886473e-02	6.176791e-04
6.214498e-01	4.020463e-02	6.402693e-04
6.232508e-01	3.831943e-02	6.333141e-04
6.250518e-01	4.034054e-02	6.600797e-04
6.268529e-01	4.077887e-02	6.792706e-04
6.286539e-01	4.042941e-02	6.913283e-04
6.304549e-01	3.852268e-02	6.886740e-04
6.322559e-01	4.027406e-02	7.097371e-04
6.340569e-01	4.074599e-02	7.158341e-04
6.358579e-01	4.028336e-02	7.459882e-04
6.376590e-01	3.953185e-02	7.390745e-04
6.394600e-01	3.917214e-02	7.674913e-04
6.412610e-01	3.995813e-02	7.776841e-04
6.430620e-01	3.832018e-02	7.923416e-04
6.448630e-01	3.986312e-02	8.110037e-04
6.466640e-01	4.104706e-02	8.467362e-04
6.484650e-01	4.087740e-02	8.777149e-04
6.502661e-01	4.056569e-02	8.744556e-04
6.520671e-01	4.009725e-02	9.177231e-04
6.538681e-01	3.969182e-02	9.296247e-04
6.556691e-01	3.965164e-02	9.511222e-04
6.574701e-01	4.080609e-02	9.988420e-04
6.592711e-01	4.201476e-02	1.024141e-03
6.610722e-01	3.939210e-02	1.024295e-03
6.628732e-01	3.981145e-02	1.053523e-03
6.646742e-01	4.233741e-02	1.119583e-03
6.664752e-01	4.271348e-02	1.111035e-03
6.682762e-01	3.993584e-02	1.101286e-03
6.700772e-01	3.919538e-02	1.119868e-03
6.718782e-01	4.111730e-02	1.195958e-03
6.736793e-01	3.978941e-02	1.185238e-03
6.754803e-01	4.123508e-02	1.243850e-03
6.772813e-01	4.147674e-02	1.219377e-03
6.790823e-01	4.037698e-02	1.304521e-03
6.808833e-01	4.143996e-02	1.321729e-03
6.826843e-01	3.792139e-02	1.299165e-03
6.844854e-01	3.807952e-02	1.353097e-03
6.862864e-01	4.092751e-02	1.431872e-03
6.880874e-01	4.050406e-02	1.487954e-03
6.898884e-01	3.966383e-02	1.525532e-03
6.916894e-01	3.948628e-02	1.560832e-03
6.934904e-01	3.967877e-02	1.606547e-03
6.952914e-01	4.085110e-02	1.726274e-03
6.970925e-01	4.035225e-02	1.830415e-03
6.988935e-01	3.978329e-02	1.883793e-03
7.006945e-01	4.386318e-02	2.098261e-03
7.024955e-01	4.337136e-02	2.131586e-03
7.042965e-01	4.110525e-02	2.346001e-03
7.060975e-01	3.977558e-02	2.448018e-03
7.078986e-01	3.697180e-02	2.725597e-03
7.096996e-01	4.735837e-02	3.222329e-03
7.115006e-01	4.583437e-02	3.974344e-03
7.133016e-01	3.522839e-02	4.123171e-03
7.151026e-01	3.378862e-02	9.030388e-03
7.169036e-01	0.000000e+00	0.000000e+00
7.187046e-01	0.000000e+00	0.000000e+00
