# Supplementary material for: Synthetic intrinsically disordered protein fusion tags that enhance protein solubility
Source: Nat Commun. 2024 May 2;15:3727. doi: 10.1038/s41467-024-47519-7 (PMC11066018; doi:10.1038/s41467-024-47519-7)
Supplement: Supplementary file 7 — Source Files [file 41467_2024_47519_MOESM7_ESM.zip › source files/TdT ASSAY-Figure 3/tdt rxn.csv]

Distance_(pixels)	Gray_Value
0	1
1	1
2	1
3	1
4	3
5	3
6	3
7	3
8	3
9	3
10	3
11	3
12	3
13	3
14	3
15	3
16	2
17	2
18	2
19	2
20	2
21	2
22	2
23	2
24	2
25	2
26	2
27	2
28	2
29	2
30	2
31	2
32	1
33	1
34	1
35	1
36	1
37	1
38	1
39	1
40	3
41	2
42	2
43	2
44	2
45	3
46	4
47	4
48	4
49	4
50	5
51	5
52	5
53	5
54	6
55	6
56	3
57	4
58	5
59	5
60	4
61	4
62	5
63	5
64	6
65	6
66	6
67	6
68	6
69	6
70	6
71	6
72	7
73	7
74	7
75	7
76	8
77	8
78	8
79	8
80	9
81	9
82	9
83	9
84	10
85	10
86	10
87	11
88	12
89	13
90	13
91	13
92	13
93	13
94	15
95	15
96	17
97	17
98	18
99	18
100	18
101	18
102	20
103	20
104	21
105	21
106	21
107	21
108	21
109	21
110	21
111	21
112	20
113	20
114	20
115	20
116	20
117	20
118	20
119	20
120	23
121	23
122	23
123	23
124	21
125	21
126	21
127	20
128	18
129	18
130	18
131	16
132	16
133	16
134	16
135	15
136	13
137	13
138	13
139	13
140	11
141	11
142	11
143	11
144	9
145	9
146	9
147	9
148	7
149	7
150	7
151	6
152	5
153	5
154	5
155	5
156	5
157	5
158	5
159	5
160	6
161	7
162	8
163	8
164	8
165	7
166	7
167	7
168	5
169	5
170	5
171	5
172	5
173	4
174	4
175	4
176	6
177	4
178	3
179	3
180	3
181	4
182	4
183	3
184	4
185	5
186	6
187	6
188	6
189	7
190	6
191	6
192	4
193	4
194	4
195	5
196	5
197	6
198	6
199	4
200	5
201	6
202	9
203	9
204	9
205	9
206	10
207	12
208	11
209	13
210	16
211	18
212	20
213	23
214	24
215	27
216	31
217	35
218	38
219	42
220	46
221	50
222	54
223	59
224	62
225	70
226	75
227	82
228	90
229	97
230	103
231	112
232	120
233	126
234	130
235	135
236	141
237	148
238	153
239	156
240	160
241	165
242	169
243	172
244	173
245	175
246	177
247	178
248	178
249	176
250	175
251	176
252	177
253	177
254	175
255	172
256	168
257	165
258	161
259	158
260	155
261	151
262	148
263	146
264	140
265	136
266	132
267	132
268	130
269	125
270	122
271	120
272	117
273	113
274	112
275	109
276	108
277	109
278	106
279	104
280	101
281	99
282	97
283	94
284	93
285	92
286	89
287	87
288	86
289	85
290	83
291	79
292	76
293	75
294	73
295	73
296	72
297	70
298	69
299	67
300	67
301	66
302	64
303	64
304	64
305	63
306	60
307	59
308	60
309	59
310	60
311	60
312	59
313	58
314	57
315	57
316	56
317	57
318	59
319	60
320	58
321	57
322	55
323	55
324	55
325	55
326	55
327	54
328	54
329	54
330	52
331	52
332	52
333	53
334	51
335	51
336	55
337	55
338	56
339	57
340	57
341	58
342	59
343	61
344	64
345	68
346	67
347	66
348	65
349	63
350	59
351	52
352	43
353	36
354	30
355	25
356	19
357	15
358	16
359	14
360	15
361	14
362	14
363	14
364	13
365	12
366	12
367	12
368	14
369	16
370	18
371	20
372	20
373	20
374	18
375	18
376	17
377	16
378	16
379	15
380	15
381	15
382	17
383	17
384	17
385	17
386	19
387	19
388	18
389	18
390	18
391	20
392	23
393	24
394	25
395	25
396	26
397	27
398	29
399	30
400	29
401	30
402	32
403	33
404	35
405	36
406	38
407	38
408	38
409	39
410	40
411	41
412	42
413	44
414	49
415	54
416	58
417	60
418	62
419	62
420	63
421	62
422	60
423	54
424	46
425	37
426	26
427	19
428	14
429	8
430	5
431	5
432	8
433	12
434	14
435	21
436	26
437	20
438	15
439	8
