# Supplementary material for: Synthetic intrinsically disordered protein fusion tags that enhance protein solubility
Source: Nat Commun. 2024 May 2;15:3727. doi: 10.1038/s41467-024-47519-7 (PMC11066018; doi:10.1038/s41467-024-47519-7)
Supplement: Supplementary file 7 — Source Files [file 41467_2024_47519_MOESM7_ESM.zip › source files/TdT ASSAY-Figure 3/mbp-tdt.csv]

Distance_(pixels)	Gray_Value
0	2
1	2
2	3
3	3
4	2
5	1
6	1
7	1
8	3
9	3
10	2
11	2
12	2
13	2
14	2
15	2
16	3
17	3
18	3
19	3
20	3
21	3
22	3
23	3
24	2
25	2
26	2
27	2
28	2
29	2
30	2
31	2
32	1
33	1
34	1
35	1
36	1
37	1
38	1
39	2
40	3
41	2
42	1
43	1
44	2
45	2
46	2
47	1
48	3
49	3
50	3
51	3
52	3
53	3
54	3
55	3
56	2
57	3
58	4
59	6
60	8
61	8
62	7
63	6
64	4
65	2
66	2
67	3
68	4
69	4
70	4
71	5
72	4
73	5
74	5
75	6
76	6
77	6
78	7
79	6
80	6
81	5
82	7
83	7
84	7
85	7
86	7
87	9
88	11
89	12
90	13
91	13
92	14
93	15
94	16
95	16
96	18
97	18
98	19
99	20
100	22
101	22
102	23
103	23
104	24
105	27
106	28
107	27
108	27
109	27
110	27
111	27
112	29
113	29
114	30
115	30
116	32
117	32
118	33
119	33
120	34
121	34
122	34
123	34
124	33
125	33
126	33
127	33
128	32
129	32
130	32
131	32
132	31
133	31
134	31
135	30
136	28
137	27
138	27
139	27
140	26
141	26
142	24
143	24
144	23
145	21
146	20
147	20
148	20
149	20
150	18
151	18
152	20
153	17
154	14
155	15
156	13
157	13
158	12
159	11
160	10
161	10
162	8
163	8
164	8
165	8
166	8
167	8
168	8
169	8
170	8
171	8
172	8
173	8
174	7
175	7
176	5
177	5
178	5
179	6
180	6
181	6
182	5
183	5
184	5
185	5
186	5
187	5
188	6
189	6
190	6
191	6
192	7
193	7
194	7
195	7
196	8
197	9
198	10
199	10
200	12
201	14
202	15
203	16
204	19
205	22
206	24
207	28
208	31
209	35
210	40
211	44
212	48
213	53
214	56
215	60
216	67
217	72
218	77
219	81
220	89
221	95
222	104
223	110
224	117
225	124
226	133
227	142
228	150
229	157
230	165
231	170
232	174
233	176
234	181
235	186
236	194
237	199
238	206
239	210
240	214
241	216
242	217
243	215
244	214
245	213
246	210
247	205
248	197
249	191
250	187
251	184
252	180
253	174
254	168
255	162
256	159
257	154
258	150
259	146
260	145
261	142
262	141
263	138
264	137
265	135
266	135
267	135
268	133
269	131
270	127
271	126
272	122
273	119
274	115
275	112
276	110
277	108
278	106
279	103
280	102
281	101
282	99
283	99
284	97
285	95
286	94
287	93
288	92
289	91
290	88
291	87
292	86
293	86
294	86
295	86
296	88
297	89
298	88
299	87
300	85
301	84
302	83
303	82
304	82
305	80
306	80
307	79
308	78
309	76
310	75
311	74
312	72
313	72
314	72
315	71
316	71
317	68
318	68
319	68
320	67
321	67
322	67
323	67
324	67
325	65
326	65
327	65
328	64
329	64
330	64
331	64
332	63
333	63
334	63
335	63
336	60
337	60
338	61
339	61
340	61
341	61
342	61
343	61
344	63
345	61
346	58
347	55
348	51
349	48
350	43
351	39
352	34
353	29
354	25
355	22
356	18
357	18
358	18
359	17
360	19
361	18
362	17
363	17
364	17
365	17
366	17
367	17
368	18
369	18
370	19
371	19
372	19
373	18
374	17
375	16
376	14
377	14
378	14
379	14
380	16
381	16
382	16
383	16
384	17
385	17
386	19
387	20
388	22
389	23
390	24
391	26
392	28
393	29
394	30
395	30
396	33
397	36
398	36
399	40
400	41
401	43
402	45
403	50
404	53
405	56
406	59
407	61
408	65
409	67
410	68
411	68
412	65
413	60
414	49
415	38
416	26
417	19
418	14
419	10
420	10
421	10
422	14
423	14
424	14
425	11
426	11
427	9
428	10
429	8
430	8
431	12
432	22
433	25
434	39
435	32
436	23
437	22
438	11
439	13
