# Supplementary material for: Synthetic intrinsically disordered protein fusion tags that enhance protein solubility
Source: Nat Commun. 2024 May 2;15:3727. doi: 10.1038/s41467-024-47519-7 (PMC11066018; doi:10.1038/s41467-024-47519-7)
Supplement: Supplementary file 7 — Source Files [file 41467_2024_47519_MOESM7_ESM.zip › source files/TdT ASSAY-Figure 3/sumo-tdt.csv]

Distance_(pixels)	Gray_Value
0	4
1	3
2	2
3	2
4	2
5	2
6	1
7	0
8	3
9	3
10	3
11	3
12	3
13	3
14	3
15	3
16	3
17	3
18	3
19	3
20	3
21	3
22	3
23	3
24	2
25	2
26	2
27	2
28	2
29	2
30	2
31	2
32	2
33	2
34	2
35	3
36	3
37	3
38	3
39	3
40	5
41	5
42	5
43	5
44	5
45	5
46	4
47	4
48	3
49	3
50	3
51	3
52	3
53	3
54	3
55	3
56	3
57	3
58	3
59	3
60	3
61	4
62	3
63	3
64	5
65	6
66	4
67	5
68	4
69	4
70	4
71	4
72	4
73	3
74	1
75	1
76	2
77	3
78	3
79	3
80	6
81	6
82	6
83	6
84	8
85	8
86	8
87	8
88	7
89	7
90	7
91	8
92	8
93	9
94	10
95	10
96	12
97	12
98	12
99	12
100	12
101	12
102	13
103	14
104	16
105	17
106	17
107	17
108	20
109	21
110	22
111	22
112	23
113	24
114	25
115	25
116	27
117	27
118	26
119	26
120	27
121	29
122	28
123	28
124	27
125	27
126	28
127	28
128	28
129	28
130	29
131	29
132	27
133	27
134	27
135	27
136	25
137	25
138	24
139	24
140	22
141	22
142	21
143	21
144	19
145	19
146	18
147	17
148	16
149	15
150	15
151	15
152	13
153	12
154	11
155	11
156	10
157	11
158	11
159	10
160	8
161	8
162	8
163	8
164	7
165	7
166	7
167	6
168	4
169	5
170	6
171	6
172	6
173	5
174	5
175	5
176	3
177	3
178	3
179	3
180	3
181	3
182	3
183	3
184	4
185	4
186	3
187	3
188	3
189	3
190	1
191	1
192	1
193	1
194	3
195	3
196	3
197	3
198	3
199	3
200	2
201	2
202	2
203	2
204	2
205	2
206	2
207	2
208	3
209	3
210	3
211	4
212	4
213	4
214	4
215	4
216	4
217	4
218	5
219	5
220	5
221	5
222	4
223	4
224	3
225	3
226	3
227	3
228	3
229	3
230	3
231	1
232	0
233	0
234	0
235	0
236	0
237	1
238	1
239	1
240	0
241	0
242	1
243	1
244	2
245	2
246	2
247	3
248	4
249	4
250	5
251	8
252	10
253	10
254	12
255	13
256	15
257	20
258	27
259	31
260	36
261	42
262	50
263	59
264	69
265	83
266	94
267	106
268	123
269	140
270	157
271	176
272	193
273	210
274	225
275	236
276	246
277	251
278	253
279	254
280	253
281	253
282	254
283	254
284	254
285	254
286	253
287	252
288	252
289	251
290	251
291	251
292	251
293	252
294	252
295	253
296	254
297	254
298	254
299	252
300	250
301	244
302	235
303	227
304	218
305	210
306	202
307	194
308	187
309	180
310	177
311	170
312	162
313	156
314	152
315	146
316	139
317	132
318	125
319	119
320	110
321	106
322	102
323	99
324	97
325	94
326	92
327	89
328	87
329	85
330	84
331	83
332	78
333	75
334	72
335	69
336	66
337	65
338	64
339	64
340	62
341	61
342	61
343	60
344	63
345	61
346	59
347	55
348	54
349	49
350	43
351	39
352	35
353	31
354	26
355	22
356	19
357	17
358	14
359	14
360	12
361	11
362	11
363	11
364	11
365	11
366	11
367	10
368	10
369	10
370	10
371	10
372	10
373	10
374	10
375	10
376	10
377	11
378	11
379	12
380	11
381	12
382	12
383	13
384	12
385	12
386	12
387	13
388	13
389	13
390	12
391	11
392	11
393	11
394	11
395	11
396	12
397	12
398	13
399	13
400	13
401	14
402	14
403	15
404	18
405	19
406	19
407	17
408	16
409	16
410	15
411	16
412	15
413	16
414	16
415	17
416	15
417	16
418	17
419	19
420	21
421	22
422	21
423	20
424	16
425	13
426	14
427	11
428	10
429	8
430	8
431	6
432	5
433	10
434	15
435	17
436	18
437	15
438	6
439	0
