# Supplementary material for: Synthetic intrinsically disordered protein fusion tags that enhance protein solubility
Source: Nat Commun. 2024 May 2;15:3727. doi: 10.1038/s41467-024-47519-7 (PMC11066018; doi:10.1038/s41467-024-47519-7)
Supplement: Supplementary file 7 — Source Files [file 41467_2024_47519_MOESM7_ESM.zip › source files/TdT ASSAY-Figure 3/ladder.csv]

Distance_(pixels)	Gray_Value
0	68
1	69
2	70
3	72
4	73
5	73
6	74
7	73
8	72
9	72
10	71
11	71
12	71
13	71
14	71
15	71
16	70
17	71
18	72
19	73
20	74
21	76
22	78
23	79
24	80
25	80
26	81
27	83
28	85
29	86
30	88
31	91
32	94
33	98
34	100
35	102
36	104
37	106
38	109
39	111
40	113
41	117
42	120
43	123
44	131
45	138
46	148
47	163
48	178
49	199
50	212
51	226
52	238
53	246
54	255
55	255
56	254
57	255
58	255
59	255
60	255
61	254
62	255
63	255
64	255
65	253
66	253
67	253
68	253
69	253
70	253
71	253
72	255
73	255
74	255
75	254
76	241
77	223
78	202
79	182
80	166
81	143
82	128
83	111
84	100
85	93
86	85
87	82
88	80
89	80
90	81
91	79
92	78
93	79
94	81
95	82
96	84
97	86
98	91
99	95
100	99
101	101
102	107
103	110
104	115
105	116
106	119
107	125
108	130
109	136
110	139
111	144
112	146
113	146
114	146
115	146
116	145
117	143
118	140
119	136
120	133
121	128
122	126
123	123
124	121
125	119
126	116
127	113
128	111
129	110
130	109
131	107
132	104
133	105
134	103
135	104
136	105
137	108
138	109
139	113
140	117
141	122
142	123
143	127
144	128
145	131
146	131
147	132
148	139
149	143
150	152
151	167
152	188
153	201
154	216
155	227
156	234
157	243
158	250
159	253
160	252
161	252
162	250
163	250
164	250
165	252
166	252
167	253
168	254
169	255
170	252
171	250
172	249
173	243
174	224
175	205
176	192
177	182
178	172
179	166
180	160
181	160
182	159
183	154
184	149
185	153
186	160
187	173
188	187
189	205
190	218
191	227
192	235
193	244
194	250
195	253
196	254
197	255
198	255
199	255
200	255
201	255
202	255
203	255
204	254
205	252
206	252
207	251
208	252
209	252
210	251
211	251
212	251
213	251
214	251
215	252
216	254
217	253
218	253
219	247
220	240
221	235
222	223
223	205
224	185
225	169
226	154
227	145
228	139
229	138
230	136
231	134
232	135
233	134
234	129
235	128
236	125
237	124
238	126
239	129
240	129
241	136
242	143
243	144
244	146
245	145
246	145
247	143
248	135
249	139
250	146
251	159
252	181
253	204
254	222
255	229
256	241
257	250
258	249
259	236
260	216
261	201
262	191
263	186
264	182
265	178
266	178
267	183
268	187
269	188
270	190
271	195
272	198
273	222
274	227
275	243
276	242
277	247
278	241
279	252
280	252
281	250
282	252
283	251
284	252
285	253
286	252
287	252
288	255
289	255
290	255
291	255
292	255
293	253
294	251
295	251
296	251
297	248
298	248
299	246
300	243
301	240
302	238
303	238
304	240
305	240
306	243
307	247
308	250
309	252
310	253
311	252
312	250
313	247
314	246
315	246
316	246
317	246
318	247
319	247
320	248
321	249
322	251
323	252
324	252
325	254
326	254
327	255
328	255
329	255
330	255
331	255
332	206
333	218
334	248
335	254
336	248
337	249
338	245
339	240
340	240
341	243
342	241
343	240
344	246
345	246
346	246
347	240
348	235
349	255
350	255
351	255
352	249
353	253
354	198
355	223
356	226
357	223
358	242
359	255
360	231
361	255
362	255
363	255
364	250
365	255
366	192
367	190
368	209
369	255
370	255
371	255
372	185
373	157
374	117
375	106
376	96
377	92
378	91
379	88
380	83
381	77
382	72
383	70
384	70
385	72
386	75
387	77
388	80
389	80
390	82
391	81
392	78
393	78
394	78
395	80
396	80
397	83
398	84
399	87
400	87
401	87
402	88
403	88
404	89
405	91
406	95
407	96
408	99
409	103
410	107
411	117
412	126
413	178
414	195
415	220
416	242
417	255
418	200
419	214
420	215
421	255
422	255
423	250
424	250
425	251
426	254
427	255
428	251
429	244
430	231
431	216
432	205
433	190
434	180
435	174
436	167
437	160
438	145
439	124
