# Supplementary material for: Synthetic intrinsically disordered protein fusion tags that enhance protein solubility
Source: Nat Commun. 2024 May 2;15:3727. doi: 10.1038/s41467-024-47519-7 (PMC11066018; doi:10.1038/s41467-024-47519-7)
Supplement: Supplementary file 7 — Source Files [file 41467_2024_47519_MOESM7_ESM.zip › source files/TdT ASSAY-Figure 3/mtdt.csv]

Distance_(pixels)	Gray_Value
0	3
1	3
2	3
3	4
4	4
5	4
6	4
7	4
8	4
9	4
10	3
11	2
12	1
13	1
14	1
15	2
16	2
17	2
18	2
19	2
20	3
21	3
22	2
23	2
24	1
25	2
26	3
27	3
28	3
29	3
30	3
31	3
32	3
33	3
34	3
35	3
36	3
37	3
38	3
39	3
40	2
41	2
42	2
43	3
44	3
45	4
46	4
47	4
48	5
49	5
50	5
51	4
52	3
53	3
54	2
55	1
56	2
57	2
58	3
59	3
60	4
61	4
62	5
63	5
64	5
65	3
66	2
67	2
68	3
69	4
70	5
71	5
72	6
73	6
74	7
75	7
76	7
77	8
78	10
79	11
80	12
81	12
82	14
83	14
84	16
85	17
86	19
87	19
88	22
89	25
90	27
91	31
92	36
93	40
94	47
95	52
96	59
97	66
98	75
99	82
100	91
101	99
102	106
103	113
104	121
105	131
106	137
107	145
108	154
109	160
110	166
111	171
112	175
113	180
114	187
115	196
116	205
117	213
118	224
119	233
120	243
121	251
122	254
123	254
124	255
125	255
126	254
127	255
128	253
129	252
130	250
131	239
132	220
133	197
134	174
135	152
136	128
137	110
138	98
139	84
140	67
141	57
142	48
143	40
144	38
145	36
146	33
147	30
148	28
149	25
150	20
151	19
152	17
153	15
154	15
155	15
156	14
157	13
158	12
159	12
160	11
161	11
162	11
163	11
164	11
165	11
166	10
167	10
168	10
169	10
170	9
171	8
172	8
173	8
174	8
175	8
176	5
177	5
178	4
179	4
180	3
181	3
182	3
183	4
184	2
185	2
186	2
187	2
188	2
189	2
190	2
191	2
192	2
193	2
194	2
195	3
196	3
197	3
198	4
199	4
200	3
201	3
202	3
203	3
204	3
205	3
206	3
207	3
208	3
209	3
210	2
211	2
212	3
213	3
214	4
215	4
216	4
217	4
218	4
219	4
220	4
221	4
222	4
223	4
224	4
225	4
226	4
227	4
228	5
229	5
230	5
231	5
232	5
233	5
234	5
235	5
236	5
237	5
238	3
239	3
240	3
241	3
242	3
243	3
244	3
245	4
246	5
247	6
248	7
249	6
250	5
251	5
252	5
253	4
254	3
255	4
256	5
257	5
258	4
259	3
260	3
261	3
262	3
263	4
264	3
265	4
266	3
267	2
268	0
269	1
270	2
271	3
272	3
273	2
274	1
275	0
276	0
277	0
278	0
279	0
280	4
281	6
282	5
283	5
284	5
285	5
286	3
287	2
288	2
289	2
290	3
291	3
292	4
293	5
294	5
295	4
296	4
297	4
298	4
299	4
300	4
301	4
302	4
303	4
304	5
305	5
306	5
307	5
308	5
309	5
310	5
311	3
312	2
313	2
314	1
315	1
316	2
317	2
318	3
319	3
320	3
321	3
322	3
323	4
324	4
325	4
326	2
327	1
328	0
329	0
330	0
331	0
332	0
333	0
334	1
335	1
336	2
337	2
338	3
339	3
340	4
341	3
342	3
343	3
344	1
345	1
346	1
347	1
348	1
349	1
350	1
351	1
352	2
353	2
354	1
355	1
356	1
357	0
358	0
359	0
360	1
361	1
362	0
363	0
364	1
365	2
366	2
367	2
368	3
369	4
370	5
371	5
372	5
373	4
374	3
375	3
376	1
377	2
378	2
379	2
380	2
381	2
382	2
383	2
384	0
385	0
386	0
387	1
388	2
389	3
390	4
391	4
392	3
393	3
394	3
395	3
396	3
397	4
398	5
399	5
400	5
401	5
402	5
403	5
404	5
405	5
406	6
407	4
408	3
409	3
410	3
411	4
412	3
413	4
414	5
415	5
416	4
417	3
418	2
419	2
420	2
421	3
422	1
423	2
424	2
425	3
426	6
427	6
428	7
429	6
430	6
431	8
432	7
433	7
434	7
435	8
436	9
437	7
438	6
439	5
