# Supplementary material for: Synthetic intrinsically disordered protein fusion tags that enhance protein solubility
Source: Nat Commun. 2024 May 2;15:3727. doi: 10.1038/s41467-024-47519-7 (PMC11066018; doi:10.1038/s41467-024-47519-7)
Supplement: Supplementary file 7 — Source Files [file 41467_2024_47519_MOESM7_ESM.zip › source files/TdT ASSAY-Figure 3/idp-tdt.csv]

Distance_(pixels)	Gray_Value
0	4
1	5
2	5
3	5
4	5
5	6
6	6
7	6
8	5
9	4
10	4
11	4
12	4
13	4
14	4
15	5
16	3
17	3
18	3
19	3
20	3
21	3
22	3
23	3
24	3
25	4
26	5
27	6
28	5
29	5
30	5
31	5
32	4
33	4
34	4
35	4
36	4
37	4
38	4
39	4
40	4
41	5
42	6
43	5
44	5
45	4
46	4
47	4
48	4
49	4
50	4
51	4
52	4
53	5
54	5
55	5
56	5
57	6
58	6
59	6
60	7
61	7
62	8
63	8
64	7
65	7
66	7
67	7
68	7
69	7
70	7
71	7
72	5
73	6
74	6
75	6
76	7
77	7
78	9
79	9
80	9
81	9
82	10
83	10
84	10
85	10
86	10
87	11
88	13
89	14
90	14
91	14
92	15
93	15
94	16
95	15
96	16
97	17
98	18
99	18
100	21
101	22
102	23
103	23
104	24
105	25
106	25
107	25
108	26
109	26
110	26
111	26
112	25
113	25
114	25
115	25
116	25
117	25
118	25
119	25
120	25
121	25
122	24
123	24
124	24
125	24
126	22
127	22
128	21
129	21
130	19
131	19
132	19
133	19
134	18
135	16
136	16
137	16
138	16
139	16
140	15
141	15
142	13
143	13
144	14
145	14
146	12
147	12
148	11
149	11
150	11
151	11
152	7
153	7
154	7
155	7
156	7
157	7
158	5
159	5
160	6
161	6
162	6
163	6
164	6
165	5
166	4
167	4
168	4
169	4
170	4
171	3
172	3
173	3
174	4
175	4
176	5
177	4
178	4
179	3
180	2
181	1
182	0
183	0
184	1
185	1
186	2
187	3
188	3
189	3
190	3
191	3
192	2
193	3
194	3
195	3
196	2
197	2
198	1
199	2
200	3
201	3
202	3
203	3
204	3
205	3
206	3
207	3
208	3
209	3
210	3
211	3
212	3
213	3
214	3
215	2
216	1
217	2
218	2
219	2
220	3
221	3
222	3
223	4
224	4
225	2
226	1
227	1
228	2
229	3
230	4
231	4
232	3
233	4
234	5
235	5
236	6
237	5
238	5
239	5
240	5
241	5
242	5
243	5
244	4
245	4
246	4
247	4
248	3
249	3
250	3
251	4
252	5
253	5
254	5
255	5
256	7
257	6
258	6
259	7
260	9
261	9
262	10
263	11
264	13
265	15
266	18
267	21
268	26
269	29
270	32
271	37
272	41
273	49
274	59
275	69
276	85
277	98
278	111
279	128
280	145
281	164
282	183
283	202
284	225
285	242
286	250
287	255
288	255
289	253
290	252
291	252
292	252
293	253
294	254
295	254
296	252
297	253
298	253
299	254
300	254
301	254
302	253
303	253
304	253
305	253
306	255
307	255
308	255
309	255
310	255
311	254
312	253
313	247
314	239
315	226
316	214
317	202
318	190
319	181
320	169
321	158
322	147
323	137
324	124
325	117
326	112
327	104
328	98
329	91
330	87
331	83
332	79
333	73
334	70
335	62
336	61
337	55
338	52
339	49
340	48
341	46
342	46
343	46
344	46
345	45
346	43
347	41
348	38
349	34
350	30
351	27
352	26
353	20
354	16
355	15
356	12
357	10
358	9
359	9
360	8
361	7
362	6
363	6
364	5
365	6
366	6
367	6
368	6
369	5
370	5
371	4
372	4
373	3
374	3
375	3
376	3
377	3
378	2
379	2
380	3
381	3
382	4
383	3
384	2
385	2
386	0
387	1
388	1
389	1
390	1
391	2
392	6
393	5
394	5
395	5
396	5
397	6
398	5
399	5
400	4
401	4
402	4
403	4
404	4
405	4
406	3
407	3
408	4
409	4
410	5
411	5
412	5
413	6
414	6
415	6
416	6
417	6
418	7
419	7
420	8
421	9
422	9
423	9
424	11
425	13
426	14
427	16
428	15
429	13
430	11
431	9
432	6
433	3
434	3
435	3
436	2
437	3
438	8
439	11
