# Supplementary material for: Synthetic intrinsically disordered protein fusion tags that enhance protein solubility
Source: Nat Commun. 2024 May 2;15:3727. doi: 10.1038/s41467-024-47519-7 (PMC11066018; doi:10.1038/s41467-024-47519-7)
Supplement: Supplementary file 7 — Source Files [file 41467_2024_47519_MOESM7_ESM.zip › source files/CT2A assay-Figure 4 S15/IDP Z2LO10 Fusions.xlsx]

## Sheet: Sheet1
Concentration	-7	-8	-9	-10	-11	-12	-13	-14	PBS/Control		Media background
47-Z2LO10	0.261	0.27	0.3	0.459	0.729	0.759	0.741	0.768	0.718		0.204		0.0556667	0.0646667	0.0946667	0.253667	0.523667	0.553667	0.535667	0.562667
	0.268	0.278	0.318	0.514	0.761	0.764	0.761	0.747	0.728		0.211		0.0626667	0.0726667	0.112667	0.308667	0.555667	0.558667	0.555667	0.541667
	0.266	0.256	0.312	0.494	0.738	0.746	0.775	0.735	0.711		0.205		0.0606667	0.0506667	0.106667	0.288667	0.532667	0.540667	0.569667	0.529667
MBP-Z2LO10	0.28	0.278	0.308	0.47	0.76	0.765	0.736	0.756	0.749		0.204		0.0746667	0.0726667	0.102667	0.264667	0.554667	0.559667	0.530667	0.550667
	0.271	0.29	0.293	0.413	0.664	0.775	0.727	0.709	0.715		0.204		0.0656667	0.0846667	0.0876667	0.207667	0.458667	0.569667	0.521667	0.503667
	0.291	0.285	0.272	0.431	0.698	0.735	0.739	0.714	0.753		0.207		0.0856667	0.0796667	0.0666667	0.225667	0.492667	0.529667	0.533667	0.508667
13-Z2LO10	0.259	0.264	0.305	0.523	0.693	0.681	0.724	0.724	0.719		0.202		0.0536667	0.0586667	0.0996667	0.317667	0.487667	0.475667	0.518667	0.518667
	0.257	0.269	0.312	0.531	0.705	0.715	0.689	0.737	0.703		0.205		0.0516667	0.0636667	0.106667	0.325667	0.499667	0.509667	0.483667	0.531667
	0.271	0.274	0.316	0.518	0.719	0.692	0.684	0.667	0.693		0.206		0.0656667	0.0686667	0.110667	0.312667	0.513667	0.486667	0.478667	0.461667
24 Z2LO10	0.272	0.268	0.306	0.523	0.675	0.64	0.657	0.667	0.671				0.0666667	0.0626667	0.100667	0.317667	0.469667	0.434667	0.451667	0.461667
	0.269	0.264	0.317	0.494	0.661	0.64	0.651	0.666	0.679				0.0636667	0.0586667	0.111667	0.288667	0.455667	0.434667	0.445667	0.460667
	0.273	0.269	0.313	0.505	0.657	0.636	0.65	0.666	0.668				0.0676667	0.0636667	0.107667	0.299667	0.451667	0.430667	0.444667	0.460667
13	0.682	0.711	0.669	0.676	0.727	0.689	0.729	0.669	0.708917		0.205333		0.476667	0.505667	0.463667	0.470667	0.521667	0.483667	0.523667	0.463667
	0.655	0.698	0.705	0.687	0.709	0.711	0.684	0.706	0.503583				0.449667	0.492667	0.499667	0.481667	0.503667	0.505667	0.478667	0.500667
	0.698	0.712	0.682	0.722	0.7	0.729	0.687	0.674					0.492667	0.506667	0.476667	0.516667	0.494667	0.523667	0.481667	0.468667
24	0.665	0.674	0.688	0.712	0.716	0.709	0.686	0.695					0.459667	0.468667	0.482667	0.506667	0.510667	0.503667	0.480667	0.489667
	0.694	0.697	0.687	0.701	0.7	0.717	0.716	0.703					0.488667	0.491667	0.481667	0.495667	0.494667	0.511667	0.510667	0.497667
	0.671	0.659	0.667	0.697	0.698	0.685	0.712	0.67					0.465667	0.453667	0.461667	0.491667	0.492667	0.479667	0.506667	0.464667
47	0.675	0.695	0.725	0.74	0.766	0.782	0.777	0.744					0.469667	0.489667	0.519667	0.534667	0.560667	0.576667	0.571667	0.538667
	0.681	0.684	0.75	0.791	0.776	0.78	0.771	0.757					0.475667	0.478667	0.544667	0.585667	0.570667	0.574667	0.565667	0.551667
	0.672	0.713	0.765	0.787	0.787	0.801	0.78	0.753					0.466667	0.507667	0.559667	0.581667	0.581667	0.595667	0.574667	0.547667
												47-Z2LO10	11.0541	12.8413	18.7986	50.3723	103.988	109.945	106.371	111.733
													12.4442	14.4299	22.373	61.2941	110.343	110.938	110.343	107.562
													12.047	10.0612	21.1815	57.3225	105.775	107.364	113.123	105.18
												MBP-Z2LO10	14.8271	14.4299	20.3872	52.5567	110.144	111.137	105.378	109.35
													13.0399	16.8128	17.4086	41.2378	91.0806	113.123	103.591	100.017
													17.0114	15.82	13.2385	44.8122	97.8322	105.18	105.974	101.009
												13-Z2LO10	10.657	11.6498	19.7915	63.0813	96.8393	94.4564	102.995	102.995
													10.2598	12.6427	21.1815	64.6699	99.2222	101.208	96.045	105.577
													13.0399	13.6356	21.9758	62.0884	102.002	96.6407	95.0521	91.6763
												24 Z2LO10	13.2385	12.4442	19.9901	63.0813	93.2649	86.3147	89.6906	91.6763
													12.6427	11.6498	22.1744	57.3225	90.4849	86.3147	88.4991	91.4777
													13.437	12.6427	21.3801	59.5069	89.6906	85.5204	88.3005	91.4777
												13	94.655	100.414	92.0735	93.4635	103.591	96.045	103.988	92.0735
													89.2934	97.8322	99.2222	95.6479	100.017	100.414	95.0521	99.4208
													97.8322	100.612	94.655	102.598	98.2294	103.988	95.6479	93.0664
												24	91.2792	93.0664	95.8464	100.612	101.407	100.017	95.4493	97.2365
													97.0379	97.6336	95.6479	98.4279	98.2294	101.605	101.407	98.8251
													92.4706	90.0877	91.6763	97.6336	97.8322	95.2507	100.612	92.2721
												47	93.2649	97.2365	103.194	106.172	111.335	114.513	113.52	106.967
													94.4564	95.0521	108.158	116.3	113.321	114.116	112.328	109.548
													92.6692	100.811	111.137	115.506	115.506	118.286	114.116	108.754
