# Supplementary material for: Synthetic intrinsically disordered protein fusion tags that enhance protein solubility
Source: Nat Commun. 2024 May 2;15:3727. doi: 10.1038/s41467-024-47519-7 (PMC11066018; doi:10.1038/s41467-024-47519-7)
Supplement: Supplementary file 7 — Source Files [file 41467_2024_47519_MOESM7_ESM.zip › source files/CD data-Figure 2/pbs BUFFER.dat]

$SUMMARY
Experiment Type : Wavelength
Experiment Name : pbs_16c, Number : 7
Experiment Description : pbs_16c
Software Version : v3.48
Experiment start time : 01/30/2023  12:03:46
Bandwidth        :  1.00 nm
Temp. Setpoint   : 16.00 deg C
Wavelength Start : 260.00 nm
Wavelength End   : 180.00 nm
Wavelength Step  :  1.00 nm
Averaging Time   : 3.000 seconds
Settling Time    : 0.333 seconds
Multi-Scan Wait  :  0.00 seconds

$DATA
$MDCNAME:Scan_#1
$MDCDATA:1:14:2:3:4:9:12
 X  CD_Signal  Error  Current  Delta_Signal  CD_Dynode  Jacket_Temp.  Probe_Temp.
260.000  -1.623  0.048  0.996  -0.016  218.0  16.06  -50.00
259.000  -1.602  0.048  0.996  -0.016  218.6  16.04  -50.00
258.000  -1.590  0.048  0.996  -0.016  219.2  16.03  -50.00
257.000  -1.675  0.048  0.996  -0.017  219.7  16.01  -50.00
256.000  -1.574  0.048  0.996  -0.016  220.3  15.98  -50.00
255.000  -1.594  0.048  0.996  -0.016  220.9  15.96  -50.00
254.000  -1.530  0.048  0.996  -0.015  221.5  15.95  -50.00
253.000  -1.365  0.048  0.996  -0.014  222.1  15.93  -50.00
252.000  -1.487  0.048  0.996  -0.015  222.7  15.92  -50.00
251.000  -1.431  0.048  0.996  -0.014  223.2  15.91  -50.00
250.000  -1.556  0.048  0.996  -0.015  223.7  15.90  -50.00
249.000  -1.541  0.048  0.996  -0.015  224.2  15.90  -50.00
248.000  -1.410  0.048  0.996  -0.014  224.5  15.90  -50.00
247.000  -1.366  0.048  0.996  -0.014  224.9  15.90  -50.00
246.000  -1.362  0.048  0.996  -0.014  225.5  15.91  -50.00
245.000  -1.446  0.048  0.996  -0.014  226.0  15.92  -50.00
244.000  -1.302  0.048  0.996  -0.013  226.6  15.93  -50.00
243.000  -1.446  0.048  0.996  -0.014  227.0  15.94  -50.00
242.000  -1.382  0.048  0.996  -0.014  227.7  15.96  -50.00
241.000  -1.340  0.048  0.996  -0.013  228.3  15.97  -50.00
240.000  -1.380  0.048  0.996  -0.014  228.9  16.00  -50.00
239.000  -1.330  0.048  0.996  -0.013  229.6  16.01  -50.00
238.000  -1.327  0.048  0.996  -0.013  230.4  16.01  -50.00
237.000  -1.365  0.048  0.996  -0.014  231.2  16.02  -50.00
236.000  -1.364  0.048  0.996  -0.014  232.1  16.02  -50.00
235.000  -1.265  0.048  0.996  -0.013  233.1  16.03  -50.00
234.000  -1.253  0.048  0.996  -0.012  234.3  16.02  -50.00
233.000  -1.162  0.048  0.996  -0.012  235.4  16.02  -50.00
232.000  -1.103  0.048  0.996  -0.011  236.6  16.02  -50.00
231.000  -1.275  0.048  0.996  -0.013  237.8  16.01  -50.00
230.000  -1.151  0.048  0.996  -0.011  238.8  16.00  -50.00
229.000  -1.056  0.048  0.996  -0.011  240.0  16.00  -50.00
228.000  -1.081  0.048  0.996  -0.011  241.4  15.98  -50.00
227.000  -0.876  0.048  0.996  -0.009  242.6  15.97  -50.00
226.000  -1.228  0.048  0.996  -0.012  243.9  15.97  -50.00
225.000  -0.954  0.048  0.996  -0.010  245.2  15.97  -50.00
224.000  -0.886  0.048  0.996  -0.009  246.4  15.96  -50.00
223.000  -1.015  0.048  0.996  -0.010  247.8  15.97  -50.00
222.000  -0.940  0.048  0.996  -0.009  249.2  15.97  -50.00
221.000  -0.962  0.048  0.995  -0.010  250.4  15.97  -50.00
220.000  -0.880  0.048  0.995  -0.009  251.7  15.96  -50.00
219.000  -0.927  0.048  0.995  -0.009  253.0  15.97  -50.00
218.000  -0.803  0.048  0.995  -0.008  254.1  15.98  -50.00
217.000  -0.844  0.048  0.995  -0.008  255.1  16.00  -50.00
216.000  -0.854  0.048  0.995  -0.008  256.0  16.01  -50.00
215.000  -0.714  0.048  0.995  -0.007  257.0  16.02  -50.00
214.000  -0.985  0.048  0.995  -0.010  258.0  16.02  -50.00
213.000  -0.807  0.048  0.995  -0.008  259.1  16.03  -50.00
212.000  -0.740  0.048  0.995  -0.007  260.3  16.03  -50.00
211.000  -0.832  0.048  0.995  -0.008  261.7  16.03  -50.00
210.000  -0.790  0.048  0.995  -0.008  263.5  16.02  -50.00
209.000  -0.796  0.048  0.995  -0.008  265.7  16.02  -50.00
208.000  -0.858  0.048  0.995  -0.009  268.3  16.01  -50.00
207.000  -0.727  0.048  0.995  -0.007  270.7  16.01  -50.00
206.000  -0.836  0.048  0.995  -0.008  272.5  16.00  -50.00
205.000  -0.750  0.048  0.995  -0.007  273.8  15.98  -50.00
204.000  -0.972  0.048  0.995  -0.010  275.1  15.98  -50.00
203.000  -0.923  0.048  0.995  -0.009  277.4  15.97  -50.00
202.000  -1.030  0.048  0.995  -0.010  279.2  15.97  -50.00
201.000  -1.136  0.048  0.995  -0.011  279.6  15.96  -50.00
200.000  -1.057  0.048  0.995  -0.011  281.2  15.96  -50.00
199.000  -0.884  0.048  0.995  -0.009  285.7  15.96  -50.00
198.000  -1.389  0.048  0.995  -0.014  293.6  15.96  -50.00
197.000  -1.377  0.048  0.995  -0.014  305.6  15.97  -50.00
196.000  -1.648  0.048  0.994  -0.016  324.5  15.97  -50.00
195.000  -1.625  0.048  0.994  -0.016  353.5  15.98  -50.00
194.000  -1.704  0.048  0.993  -0.017  398.9  15.98  -50.00
193.000  -1.552  0.048  0.992  -0.015  471.8  16.00  -50.00
192.000  -1.373  0.048  0.991  -0.014  588.6  16.00  -50.00
191.000  -2.347  0.048  0.988  -0.023  780.6  16.01  -50.00
190.000  -5.094  0.050  0.712  -0.036  992.8  16.01  -50.00
189.000  -11.833  0.052  0.366  -0.043  989.8  16.02  -50.00
188.000  -6.053  0.052  0.351  -0.021  988.4  16.02  -50.00
187.000  -7.914  0.053  0.352  -0.028  987.5  16.02  -50.00
186.000  8.880  0.052  0.354  0.032  986.7  16.02  -50.00
185.000  -36.331  0.052  0.349  -0.127  986.2  16.01  -50.00
184.000  21.995  0.052  0.337  0.074  985.7  16.01  -50.00
183.000  14.326  0.053  0.320  0.046  985.2  16.00  -50.00
182.000  -31.930  0.052  0.305  -0.097  984.8  15.98  -50.00
181.000  10.512  0.053  0.292  0.031  984.5  15.98  -50.00
180.000  -2.780  0.053  0.274  -0.008  984.2  15.97  -50.00
$MDCNAME:Scan_#2
$MDCDATA:1:14:2:3:4:9:12
 X  CD_Signal  Error  Current  Delta_Signal  CD_Dynode  Jacket_Temp.  Probe_Temp.
260.000  -1.614  0.048  0.996  -0.016  218.0  15.96  -50.00
259.000  -1.572  0.048  0.996  -0.016  218.7  15.96  -50.00
258.000  -1.614  0.048  0.996  -0.016  219.1  15.96  -50.00
257.000  -1.606  0.048  0.996  -0.016  219.8  15.97  -50.00
256.000  -1.460  0.048  0.996  -0.015  220.4  15.98  -50.00
255.000  -1.499  0.048  0.996  -0.015  221.0  16.00  -50.00
254.000  -1.551  0.048  0.996  -0.015  221.6  16.00  -50.00
253.000  -1.467  0.048  0.996  -0.015  222.2  16.00  -50.00
252.000  -1.498  0.048  0.996  -0.015  222.7  16.01  -50.00
251.000  -1.383  0.048  0.996  -0.014  223.3  16.00  -50.00
250.000  -1.384  0.048  0.996  -0.014  223.8  16.01  -50.00
249.000  -1.283  0.048  0.996  -0.013  224.2  16.01  -50.00
248.000  -1.505  0.048  0.996  -0.015  224.6  16.00  -50.00
247.000  -1.536  0.048  0.996  -0.015  225.1  16.00  -50.00
246.000  -1.431  0.048  0.996  -0.014  225.5  16.00  -50.00
245.000  -1.316  0.048  0.996  -0.013  226.1  15.98  -50.00
244.000  -1.460  0.048  0.996  -0.015  226.7  15.97  -50.00
243.000  -1.385  0.048  0.996  -0.014  227.2  15.97  -50.00
242.000  -1.388  0.048  0.996  -0.014  227.8  15.97  -50.00
241.000  -1.238  0.048  0.996  -0.012  228.3  15.97  -50.00
240.000  -1.362  0.048  0.996  -0.014  229.0  15.97  -50.00
239.000  -1.221  0.048  0.996  -0.012  229.7  15.97  -50.00
238.000  -1.334  0.048  0.996  -0.013  230.5  15.98  -50.00
237.000  -1.270  0.048  0.996  -0.013  231.3  15.98  -50.00
236.000  -1.242  0.048  0.996  -0.012  232.3  16.00  -50.00
235.000  -1.279  0.048  0.996  -0.013  233.3  16.01  -50.00
234.000  -1.169  0.048  0.996  -0.012  234.5  16.01  -50.00
233.000  -1.133  0.048  0.996  -0.011  235.6  16.01  -50.00
232.000  -1.070  0.048  0.996  -0.011  236.8  16.02  -50.00
231.000  -1.161  0.048  0.996  -0.012  238.0  16.02  -50.00
230.000  -1.062  0.048  0.996  -0.011  238.9  16.02  -50.00
229.000  -1.103  0.048  0.996  -0.011  240.1  16.01  -50.00
228.000  -1.101  0.048  0.996  -0.011  241.4  16.01  -50.00
227.000  -1.043  0.048  0.996  -0.010  242.7  16.00  -50.00
226.000  -0.919  0.048  0.996  -0.009  243.9  16.00  -50.00
225.000  -0.954  0.048  0.996  -0.009  245.2  15.98  -50.00
224.000  -0.939  0.048  0.996  -0.009  246.6  15.98  -50.00
223.000  -0.898  0.048  0.995  -0.009  248.0  15.97  -50.00
222.000  -0.859  0.048  0.996  -0.009  249.4  15.96  -50.00
221.000  -0.736  0.048  0.996  -0.007  250.7  15.97  -50.00
220.000  -0.912  0.048  0.996  -0.009  251.8  15.96  -50.00
219.000  -0.898  0.048  0.996  -0.009  253.1  15.96  -50.00
218.000  -0.869  0.048  0.995  -0.009  254.3  15.96  -50.00
217.000  -0.668  0.048  0.995  -0.007  255.2  15.97  -50.00
216.000  -0.847  0.048  0.995  -0.008  256.1  15.97  -50.00
215.000  -0.788  0.048  0.995  -0.008  257.1  15.98  -50.00
214.000  -0.772  0.048  0.996  -0.008  258.1  16.00  -50.00
213.000  -0.787  0.048  0.995  -0.008  259.2  16.00  -50.00
212.000  -0.726  0.048  0.995  -0.007  260.3  16.01  -50.00
211.000  -0.768  0.048  0.995  -0.008  261.9  16.01  -50.00
210.000  -0.733  0.048  0.995  -0.007  263.6  16.02  -50.00
209.000  -0.844  0.048  0.995  -0.008  265.9  16.02  -50.00
208.000  -0.702  0.048  0.995  -0.007  268.5  16.02  -50.00
207.000  -1.004  0.048  0.995  -0.010  270.8  16.02  -50.00
206.000  -0.713  0.048  0.995  -0.007  272.7  16.01  -50.00
205.000  -0.834  0.048  0.995  -0.008  273.9  16.01  -50.00
204.000  -1.054  0.048  0.995  -0.010  275.2  16.00  -50.00
203.000  -0.837  0.048  0.995  -0.008  277.4  16.00  -50.00
202.000  -1.199  0.048  0.995  -0.012  279.4  15.98  -50.00
201.000  -1.193  0.048  0.995  -0.012  279.7  15.97  -50.00
200.000  -1.040  0.048  0.995  -0.010  281.3  15.97  -50.00
199.000  -1.219  0.048  0.995  -0.012  285.8  15.97  -50.00
198.000  -1.082  0.048  0.995  -0.011  293.6  15.97  -50.00
197.000  -0.973  0.048  0.995  -0.010  305.5  15.97  -50.00
196.000  -1.157  0.048  0.994  -0.012  324.3  15.96  -50.00
195.000  -1.542  0.048  0.994  -0.015  353.3  15.97  -50.00
194.000  -1.729  0.048  0.993  -0.017  398.6  15.97  -50.00
193.000  -2.220  0.048  0.992  -0.022  471.3  15.97  -50.00
192.000  -2.903  0.048  0.990  -0.029  587.0  15.98  -50.00
191.000  -0.886  0.048  0.987  -0.009  778.5  15.98  -50.00
190.000  -5.175  0.050  0.717  -0.037  992.5  16.00  -50.00
189.000  -0.977  0.052  0.363  -0.004  989.4  16.01  -50.00
188.000  -14.677  0.052  0.348  -0.051  988.0  16.01  -50.00
187.000  12.181  0.052  0.349  0.043  987.1  16.02  -50.00
186.000  5.572  0.052  0.350  0.020  986.3  16.02  -50.00
185.000  0.040  0.052  0.346  0.000  985.7  16.02  -50.00
184.000  -22.364  0.052  0.334  -0.075  985.3  16.01  -50.00
183.000  -9.792  0.052  0.318  -0.031  984.8  16.02  -50.00
182.000  -2.196  0.052  0.304  -0.007  984.5  16.01  -50.00
181.000  6.022  0.052  0.291  0.018  984.1  16.00  -50.00
180.000  -32.904  0.053  0.273  -0.090  983.8  16.00  -50.00
$MDCNAME:Scan_#3
$MDCDATA:1:14:2:3:4:9:12
 X  CD_Signal  Error  Current  Delta_Signal  CD_Dynode  Jacket_Temp.  Probe_Temp.
260.000  -1.557  0.048  0.996  -0.016  218.1  15.96  -50.00
259.000  -1.544  0.048  0.996  -0.015  218.7  15.96  -50.00
258.000  -1.511  0.048  0.996  -0.015  219.3  15.96  -50.00
257.000  -1.521  0.048  0.996  -0.015  219.9  15.97  -50.00
256.000  -1.460  0.048  0.996  -0.015  220.5  15.97  -50.00
255.000  -1.417  0.048  0.996  -0.014  221.1  15.98  -50.00
254.000  -1.483  0.048  0.996  -0.015  221.7  15.98  -50.00
253.000  -1.486  0.048  0.996  -0.015  222.2  16.00  -50.00
252.000  -1.392  0.048  0.996  -0.014  222.9  16.00  -50.00
251.000  -1.410  0.048  0.996  -0.014  223.5  16.01  -50.00
250.000  -1.489  0.048  0.996  -0.015  223.9  16.02  -50.00
249.000  -1.374  0.048  0.996  -0.014  224.4  16.02  -50.00
248.000  -1.440  0.048  0.996  -0.014  224.8  16.02  -50.00
247.000  -1.437  0.048  0.996  -0.014  225.2  16.01  -50.00
246.000  -1.386  0.048  0.996  -0.014  225.7  16.01  -50.00
245.000  -1.360  0.048  0.996  -0.014  226.2  16.01  -50.00
244.000  -1.329  0.048  0.995  -0.013  226.8  16.00  -50.00
243.000  -1.442  0.048  0.995  -0.014  227.3  16.00  -50.00
242.000  -1.300  0.048  0.995  -0.013  227.9  15.98  -50.00
241.000  -1.476  0.048  0.996  -0.015  228.6  15.97  -50.00
240.000  -1.304  0.048  0.996  -0.013  229.1  15.97  -50.00
239.000  -1.384  0.048  0.996  -0.014  229.9  15.97  -50.00
238.000  -1.384  0.048  0.996  -0.014  230.6  15.96  -50.00
237.000  -1.245  0.048  0.996  -0.012  231.4  15.97  -50.00
236.000  -1.318  0.048  0.995  -0.013  232.4  15.96  -50.00
235.000  -1.314  0.048  0.995  -0.013  233.4  15.97  -50.00
234.000  -1.239  0.048  0.995  -0.012  234.5  15.97  -50.00
233.000  -1.115  0.048  0.995  -0.011  235.7  15.98  -50.00
232.000  -1.215  0.048  0.995  -0.012  236.8  15.98  -50.00
231.000  -1.243  0.048  0.995  -0.012  238.0  16.00  -50.00
230.000  -1.222  0.048  0.995  -0.012  239.0  16.01  -50.00
229.000  -1.099  0.048  0.995  -0.011  240.2  16.01  -50.00
228.000  -1.066  0.048  0.995  -0.011  241.5  16.01  -50.00
227.000  -1.103  0.048  0.995  -0.011  242.8  16.02  -50.00
226.000  -1.153  0.048  0.995  -0.011  244.0  16.03  -50.00
225.000  -1.039  0.048  0.995  -0.010  245.3  16.02  -50.00
224.000  -0.811  0.048  0.995  -0.008  246.7  16.02  -50.00
223.000  -0.873  0.048  0.995  -0.009  248.0  16.02  -50.00
222.000  -1.026  0.048  0.995  -0.010  249.4  16.01  -50.00
221.000  -0.935  0.048  0.995  -0.009  250.6  16.00  -50.00
220.000  -0.940  0.048  0.995  -0.009  252.0  16.00  -50.00
219.000  -0.941  0.048  0.995  -0.009  253.2  15.98  -50.00
218.000  -0.844  0.048  0.995  -0.008  254.2  15.98  -50.00
217.000  -0.837  0.048  0.995  -0.008  255.3  15.97  -50.00
216.000  -0.927  0.048  0.995  -0.009  256.3  15.96  -50.00
215.000  -0.957  0.048  0.995  -0.010  257.2  15.96  -50.00
214.000  -0.759  0.048  0.995  -0.008  258.2  15.95  -50.00
213.000  -0.878  0.048  0.995  -0.009  259.4  15.95  -50.00
212.000  -0.836  0.048  0.995  -0.008  260.6  15.95  -50.00
211.000  -0.951  0.048  0.995  -0.009  261.9  15.95  -50.00
210.000  -0.751  0.048  0.995  -0.007  263.7  15.95  -50.00
209.000  -0.848  0.048  0.995  -0.008  266.0  15.97  -50.00
208.000  -0.847  0.048  0.995  -0.008  268.5  15.97  -50.00
207.000  -0.858  0.048  0.995  -0.009  270.9  15.98  -50.00
206.000  -0.787  0.048  0.995  -0.008  272.7  16.00  -50.00
205.000  -0.952  0.048  0.995  -0.009  273.9  16.00  -50.00
204.000  -0.922  0.048  0.995  -0.009  275.2  16.01  -50.00
203.000  -1.025  0.048  0.995  -0.010  277.4  16.02  -50.00
202.000  -0.992  0.048  0.995  -0.010  279.5  16.03  -50.00
201.000  -0.967  0.048  0.995  -0.010  279.9  16.03  -50.00
200.000  -1.156  0.048  0.995  -0.012  281.3  16.03  -50.00
199.000  -0.877  0.048  0.995  -0.009  285.8  16.02  -50.00
198.000  -1.132  0.048  0.995  -0.011  293.5  16.02  -50.00
197.000  -0.964  0.048  0.995  -0.010  305.5  16.01  -50.00
196.000  -1.486  0.048  0.994  -0.015  324.2  16.00  -50.00
195.000  -1.416  0.048  0.994  -0.014  353.0  16.00  -50.00
194.000  -1.375  0.048  0.993  -0.014  398.5  15.98  -50.00
193.000  -1.063  0.048  0.992  -0.011  470.8  15.97  -50.00
192.000  0.160  0.048  0.990  0.002  585.7  15.97  -50.00
191.000  -4.188  0.048  0.987  -0.041  776.3  15.96  -50.00
190.000  -6.401  0.050  0.720  -0.046  992.2  15.95  -50.00
189.000  5.989  0.052  0.362  0.022  989.2  15.96  -50.00
188.000  -4.085  0.052  0.345  -0.014  987.8  15.96  -50.00
187.000  10.112  0.052  0.348  0.035  986.9  15.95  -50.00
186.000  -11.946  0.052  0.349  -0.042  986.2  15.96  -50.00
185.000  -4.209  0.052  0.345  -0.014  985.6  15.97  -50.00
184.000  -27.080  0.052  0.332  -0.090  985.1  15.98  -50.00
183.000  -1.279  0.052  0.317  -0.004  984.7  16.00  -50.00
182.000  -13.873  0.052  0.303  -0.042  984.3  16.00  -50.00
181.000  -40.199  0.052  0.291  -0.117  984.0  16.01  -50.00
180.000  17.075  0.053  0.274  0.047  983.6  16.01  -50.00
$ENDDATA

$CONFIGURATION
$EXPNAME:pbs_16c #1
$NDATAPOINTS:81
$VERSION:v3.48
$EXTYPE:1
$EXNAME:pbs_16c
$EXDESC:pbs_16c
$EXNUMBER:7
$CDDC:1.000000
$CDHV:280.000000
$FLHV:75.000000
$QCHV:0.000000
$MONOWL:260.000000
$MONOBW:1.000000
$MONOSW:0.568298
$TEMPSP:16.000000
$TEMPDB:0.100000
$TEMPSYROFF:0.000000
$TEMPRATE:5.000000
$TEMPET:0.000000
$WLSTART:260.000000
$WLEND:180.000000
$WLEVERY:1.000000
$WLFILTER:0.333000
$WLREPEATS:3
$WLWAIT:0.000000
$WLSS:1
$FLSCSTART:400.000000
$FLSCEND:300.000000
$FLSCSTEP:1.000000
$FLSCREPEATS:1
$FLSCWAITTIME:0.000000
$FLSCAVETIME:1.000000
$FWLWL:550.000000
$KINSTART:0.000000
$KINEND:60.000000
$KININTERVAL:1.000000
$KINTC:0.500000
$KINROTLOOPTIME:0.000000
$TEMPSTART:16.000000
$TEMPEND:90.000000
$TEMPSTEP:5.000000
$TEMPSS:1
$TEMPSUNSORT:0
$AVETIME:3.000000
$TEMPREVERSESCAN:0
$TEMPHOLDTIME:0.000000
$TEMPRETURN:0
$CONCINITTITRANT:0         
$CONCSYRTITRANT:0.015     
$CONCINITSAMPLE:0         
$CONCSYRSAMPLE:0         
$CONCCELLVOL:2.500000
$CONCAVETIME:30.000000
$CONCTARGET0:0.000101  
$CONCTARGET1:0         
$CONCTARGET2:0         
$CONCSTEP0:1e-06     
$CONCSTEP1:0         
$CONCSTEP2:0         
$CONCINCREASEVOL:1
$CONCCELLMAX:3.000000
$CONCCELLMIN:1.200000
$CONCSTIRTIME0:0.500000
$CONCSTIRTIME1:0.500000
$CONCSTIRTIME2:0.500000
$PHEND:8.000000
$PHINTERVAL:0.500000
$PHSTIRTIME:0.500000
$PHMAXVOL:1800.000000
$PHDB:0.010000
$PHINCREASE:1
$PHCELLVOL:1800.000000
$PHINITSYR:0         
$PHINITCELL:1e-06     
$SHRSTART:0.000000
$SHREND:60.000000
$SHRRATE:1.000000
$SHRAVETIME:1.000000
$SHRATEND:0
$FLAVETIME:0.500000
$FLWL:280.000000
$STIRVALUE:50
$STIRDURING:1
$STIRDELAYTIME:0.100000
$ROTENABLE:1
$ROTSTIRTIME:0.100000
$ROTDESC1:
$ROTDESC2:
$ROTDESC3:
$ROTDESC4:
$ROTDESC5:
$SAVEBITS:200783
$STRINGENCY:4
$ERRORLEVEL:3
$ABSORB:3.500000
$DSPATH:C:\DATA\Chilkoti Lab\Yulia\30jan2023
$PMTMODE:1
$QCCORRECT:0
$AUTOSLIT:0
$ECOUNT:100
$COLLECT:1
$STDDEVLIM:1.000000
$ABSERROR:1.000000
$DABSERROR:1.000000
$MDY:1:30:2023
$HMS:12:3:46
$SYRTVOL0:500.000000
$SYRTVOL1:500.000000
$TSYRDESC1:
$TSYRDESC2:
$CDOFFSET:0.000000
$SEWHILE:0
$SEINTERVAL:1
$SAVEHDALWAYS:1
$COLORTABLE:0:0:0:255
$COLORTABLE:1:0:255:0
$COLORTABLE:2:255:0:0
$COLORTABLE:3:255:0:255
$COLORTABLE:4:255:255:0
$COLORTABLE:5:0:0:192
$COLORTABLE:6:0:192:0
$COLORTABLE:7:0:192:192
$COLORTABLE:8:192:0:0
$COLORTABLE:9:192:0:192
$COLORTABLE:10:192:192:0
$COLORTABLE:11:192:192:192
$COLORTABLE:12:112:112:240
$COLORTABLE:13:112:240:112
$COLORTABLE:14:112:240:240
$COLORTABLE:15:240:112:112
$COLORTABLE:16:240:240:112
$COLORTABLE:17:192:192:240
$COLORTABLE:18:192:240:192
$COLORTABLE:19:192:240:240
$COLORTABLE:20:0:255:0
$COLORTABLE:21:0:255:255
$COLORTABLE:22:255:0:0
$COLORTABLE:23:255:0:255
$COLORTABLE:24:255:255:0
$COLORTABLE:25:0:0:192
$COLORTABLE:26:0:192:0
$COLORTABLE:27:0:192:192
$COLORTABLE:28:112:112:192
$COLORTABLE:29:112:192:112
$COLORTABLE:30:112:192:192
$COLORTABLE:31:192:112:112
$COLORTABLE:32:192:112:192
$COLORTABLE:33:192:192:112
$COLORTABLE:34:192:192:192
$COLORTABLE:35:80:80:160
$COLORTABLE:36:80:160:80
$COLORTABLE:37:80:160:160
$COLORTABLE:38:160:80:80
$COLORTABLE:39:160:80:160
$COLORTABLE:40:160:160:80
$COLORTABLE:41:160:160:160
$COLORTABLE:42:144:144:144
$COLORTABLE:43:144:144:224
$COLORTABLE:44:144:224:144
$COLORTABLE:45:144:224:224
$COLORTABLE:46:224:144:144
$COLORTABLE:47:224:144:224
$ENDCONFIGURATION
