# Supplementary material for: Synthetic intrinsically disordered protein fusion tags that enhance protein solubility
Source: Nat Commun. 2024 May 2;15:3727. doi: 10.1038/s41467-024-47519-7 (PMC11066018; doi:10.1038/s41467-024-47519-7)
Supplement: Supplementary file 7 — Source Files [file 41467_2024_47519_MOESM7_ESM.zip › source files/CD data-Figure 2/SynIDP3_500ugml_37C.dat]

$SUMMARY
Experiment Type : Wavelength
Experiment Name : 47_500ugml_37c, Number : 15
Experiment Description : 47_500ugml_37c
Software Version : v3.48
Experiment start time : 01/30/2023  14:47:26
Bandwidth        :  1.00 nm
Temp. Setpoint   : 37.00 deg C
Wavelength Start : 260.00 nm
Wavelength End   : 190.00 nm
Wavelength Step  :  1.00 nm
Averaging Time   : 3.000 seconds
Settling Time    : 0.333 seconds
Multi-Scan Wait  :  0.00 seconds

$DATA
$MDCNAME:Scan_#1
$MDCDATA:1:14:2:3:4:9:12
 X  CD_Signal  Error  Current  Delta_Signal  CD_Dynode  Jacket_Temp.  Probe_Temp.
260.000  -1.691  0.048  0.995  -0.017  219.0  36.91  -50.00
259.000  -1.747  0.048  0.995  -0.017  219.6  36.91  -50.00
258.000  -1.716  0.048  0.995  -0.017  220.2  36.92  -50.00
257.000  -1.657  0.048  0.995  -0.016  220.7  36.93  -50.00
256.000  -1.714  0.048  0.995  -0.017  221.2  36.95  -50.00
255.000  -1.732  0.048  0.995  -0.017  221.9  36.96  -50.00
254.000  -1.621  0.048  0.995  -0.016  222.5  36.98  -50.00
253.000  -1.652  0.048  0.995  -0.016  223.0  36.99  -50.00
252.000  -1.698  0.048  0.995  -0.017  223.7  37.00  -50.00
251.000  -1.637  0.048  0.995  -0.016  224.2  37.01  -50.00
250.000  -1.648  0.048  0.995  -0.016  224.7  37.03  -50.00
249.000  -1.664  0.048  0.995  -0.017  225.2  37.03  -50.00
248.000  -1.682  0.048  0.995  -0.017  225.7  37.04  -50.00
247.000  -1.599  0.048  0.995  -0.016  226.1  37.04  -50.00
246.000  -1.674  0.048  0.995  -0.017  226.6  37.04  -50.00
245.000  -1.701  0.048  0.995  -0.017  227.2  37.04  -50.00
244.000  -1.666  0.048  0.995  -0.017  227.6  37.04  -50.00
243.000  -1.736  0.048  0.995  -0.017  228.2  37.04  -50.00
242.000  -1.880  0.048  0.995  -0.019  228.8  37.04  -50.00
241.000  -1.885  0.048  0.995  -0.019  229.5  37.03  -50.00
240.000  -1.816  0.048  0.995  -0.018  230.1  37.03  -50.00
239.000  -1.951  0.048  0.995  -0.019  231.0  37.03  -50.00
238.000  -1.860  0.048  0.995  -0.019  231.8  37.03  -50.00
237.000  -2.004  0.048  0.995  -0.020  232.7  37.01  -50.00
236.000  -1.936  0.048  0.995  -0.019  233.7  37.01  -50.00
235.000  -2.003  0.048  0.995  -0.020  234.8  37.01  -50.00
234.000  -1.923  0.048  0.995  -0.019  236.0  37.00  -50.00
233.000  -1.968  0.048  0.995  -0.020  237.3  37.00  -50.00
232.000  -2.060  0.048  0.995  -0.020  238.6  36.99  -50.00
231.000  -1.923  0.048  0.995  -0.019  240.0  36.99  -50.00
230.000  -2.081  0.048  0.995  -0.021  241.2  36.99  -50.00
229.000  -2.074  0.048  0.995  -0.021  242.8  36.99  -50.00
228.000  -2.193  0.048  0.995  -0.022  244.3  36.98  -50.00
227.000  -1.952  0.048  0.995  -0.019  245.9  36.98  -50.00
226.000  -2.078  0.048  0.995  -0.021  247.4  36.98  -50.00
225.000  -2.079  0.048  0.995  -0.021  249.1  36.99  -50.00
224.000  -2.161  0.048  0.995  -0.021  250.9  36.98  -50.00
223.000  -2.077  0.048  0.995  -0.021  252.6  36.98  -50.00
222.000  -1.976  0.048  0.995  -0.020  254.4  36.98  -50.00
221.000  -2.069  0.048  0.995  -0.021  256.0  36.99  -50.00
220.000  -2.022  0.048  0.995  -0.020  257.8  36.99  -50.00
219.000  -1.805  0.048  0.995  -0.018  259.6  36.98  -50.00
218.000  -1.901  0.048  0.994  -0.019  261.1  36.99  -50.00
217.000  -1.965  0.048  0.994  -0.020  262.6  36.99  -50.00
216.000  -1.968  0.048  0.994  -0.020  264.2  36.99  -50.00
215.000  -1.767  0.048  0.994  -0.018  265.6  36.99  -50.00
214.000  -1.651  0.048  0.994  -0.016  267.3  36.99  -50.00
213.000  -2.065  0.048  0.994  -0.021  269.0  36.99  -50.00
212.000  -2.024  0.048  0.994  -0.020  270.9  36.99  -50.00
211.000  -1.989  0.048  0.994  -0.020  273.2  36.99  -50.00
210.000  -2.282  0.048  0.994  -0.023  275.8  36.99  -50.00
209.000  -2.388  0.048  0.994  -0.024  279.1  36.99  -50.00
208.000  -2.810  0.048  0.994  -0.028  282.9  36.98  -50.00
207.000  -2.888  0.048  0.994  -0.029  286.8  36.99  -50.00
206.000  -3.320  0.048  0.994  -0.033  290.5  36.98  -50.00
205.000  -3.574  0.048  0.994  -0.036  293.9  36.98  -50.00
204.000  -4.079  0.048  0.994  -0.041  297.8  36.98  -50.00
203.000  -4.470  0.048  0.994  -0.044  303.5  36.98  -50.00
202.000  -4.787  0.048  0.994  -0.048  310.0  36.98  -50.00
201.000  -5.276  0.048  0.994  -0.052  316.0  36.99  -50.00
200.000  -4.956  0.048  0.993  -0.049  324.5  36.98  -50.00
199.000  -5.307  0.048  0.993  -0.053  338.5  36.98  -50.00
198.000  -5.522  0.048  0.993  -0.055  360.2  36.98  -50.00
197.000  -5.674  0.048  0.992  -0.056  392.1  36.98  -50.00
196.000  -5.843  0.048  0.992  -0.058  439.5  36.98  -50.00
195.000  -5.880  0.048  0.991  -0.058  512.9  36.99  -50.00
194.000  -6.321  0.048  0.989  -0.063  629.3  36.99  -50.00
193.000  -0.192  0.048  0.986  -0.002  812.4  36.99  -50.00
192.000  -6.842  0.050  0.707  -0.048  990.1  36.99  -50.00
191.000  0.737  0.052  0.414  0.003  987.2  36.99  -50.00
190.000  12.469  0.052  0.410  0.051  985.8  36.99  -50.00
$MDCNAME:Scan_#2
$MDCDATA:1:14:2:3:4:9:12
 X  CD_Signal  Error  Current  Delta_Signal  CD_Dynode  Jacket_Temp.  Probe_Temp.
260.000  -1.968  0.048  0.995  -0.020  218.9  36.98  -50.00
259.000  -1.852  0.048  0.995  -0.018  219.4  36.98  -50.00
258.000  -1.949  0.048  0.995  -0.019  220.1  36.98  -50.00
257.000  -1.860  0.048  0.995  -0.019  220.7  36.98  -50.00
256.000  -1.816  0.048  0.995  -0.018  221.3  36.98  -50.00
255.000  -1.871  0.048  0.995  -0.019  221.8  36.98  -50.00
254.000  -1.811  0.048  0.995  -0.018  222.5  36.98  -50.00
253.000  -1.742  0.048  0.995  -0.017  223.0  36.98  -50.00
252.000  -1.930  0.048  0.995  -0.019  223.7  36.98  -50.00
251.000  -1.766  0.048  0.995  -0.018  224.2  36.98  -50.00
250.000  -1.799  0.048  0.995  -0.018  224.7  36.98  -50.00
249.000  -1.662  0.048  0.995  -0.017  225.2  36.98  -50.00
248.000  -1.810  0.048  0.995  -0.018  225.6  36.99  -50.00
247.000  -1.857  0.048  0.995  -0.018  226.1  36.98  -50.00
246.000  -1.761  0.048  0.995  -0.018  226.6  36.98  -50.00
245.000  -1.789  0.048  0.995  -0.018  227.1  36.99  -50.00
244.000  -1.762  0.048  0.995  -0.018  227.7  36.99  -50.00
243.000  -1.882  0.048  0.995  -0.019  228.2  36.99  -50.00
242.000  -1.766  0.048  0.995  -0.018  228.8  36.99  -50.00
241.000  -1.767  0.048  0.995  -0.018  229.5  36.99  -50.00
240.000  -1.939  0.048  0.995  -0.019  230.2  36.99  -50.00
239.000  -1.894  0.048  0.995  -0.019  230.9  36.99  -50.00
238.000  -1.974  0.048  0.995  -0.020  231.7  36.99  -50.00
237.000  -1.906  0.048  0.995  -0.019  232.7  36.99  -50.00
236.000  -2.000  0.048  0.995  -0.020  233.7  36.99  -50.00
235.000  -1.993  0.048  0.995  -0.020  234.8  36.99  -50.00
234.000  -1.976  0.048  0.995  -0.020  236.0  36.98  -50.00
233.000  -2.118  0.048  0.994  -0.021  237.3  36.98  -50.00
232.000  -2.095  0.048  0.995  -0.021  238.7  36.98  -50.00
231.000  -2.037  0.048  0.995  -0.020  240.0  36.98  -50.00
230.000  -1.924  0.048  0.995  -0.019  241.3  36.98  -50.00
229.000  -2.124  0.048  0.994  -0.021  242.7  36.98  -50.00
228.000  -2.128  0.048  0.994  -0.021  244.2  36.98  -50.00
227.000  -1.986  0.048  0.994  -0.020  245.7  36.98  -50.00
226.000  -2.130  0.048  0.994  -0.021  247.4  36.98  -50.00
225.000  -2.035  0.048  0.994  -0.020  249.0  36.99  -50.00
224.000  -2.151  0.048  0.994  -0.021  250.8  36.99  -50.00
223.000  -2.026  0.048  0.994  -0.020  252.5  36.99  -50.00
222.000  -2.005  0.048  0.994  -0.020  254.3  36.99  -50.00
221.000  -1.875  0.048  0.994  -0.019  256.0  36.99  -50.00
220.000  -2.056  0.048  0.994  -0.020  257.7  36.99  -50.00
219.000  -2.036  0.048  0.994  -0.020  259.4  36.99  -50.00
218.000  -1.943  0.048  0.994  -0.019  261.0  36.99  -50.00
217.000  -1.848  0.048  0.994  -0.018  262.6  36.99  -50.00
216.000  -1.979  0.048  0.994  -0.020  264.0  36.99  -50.00
215.000  -1.930  0.048  0.994  -0.019  265.6  36.98  -50.00
214.000  -2.082  0.048  0.994  -0.021  267.2  36.98  -50.00
213.000  -2.142  0.048  0.994  -0.021  269.0  36.98  -50.00
212.000  -2.055  0.048  0.994  -0.020  270.9  36.98  -50.00
211.000  -2.078  0.048  0.994  -0.021  273.1  36.98  -50.00
210.000  -2.478  0.048  0.994  -0.025  275.7  36.98  -50.00
209.000  -2.335  0.048  0.994  -0.023  278.9  36.98  -50.00
208.000  -2.670  0.048  0.994  -0.027  282.8  36.98  -50.00
207.000  -3.257  0.048  0.994  -0.032  286.8  36.98  -50.00
206.000  -3.288  0.048  0.994  -0.033  290.4  36.98  -50.00
205.000  -3.607  0.048  0.994  -0.036  293.7  36.98  -50.00
204.000  -3.904  0.048  0.994  -0.039  297.7  36.98  -50.00
203.000  -4.285  0.048  0.994  -0.043  303.2  36.99  -50.00
202.000  -4.814  0.048  0.993  -0.048  309.7  36.99  -50.00
201.000  -5.134  0.048  0.993  -0.051  315.8  36.99  -50.00
200.000  -5.385  0.048  0.993  -0.053  324.2  36.99  -50.00
199.000  -5.704  0.048  0.993  -0.057  338.3  36.99  -50.00
198.000  -5.572  0.048  0.993  -0.055  359.9  36.99  -50.00
197.000  -5.491  0.048  0.992  -0.054  391.6  36.99  -50.00
196.000  -5.626  0.048  0.992  -0.056  438.9  36.99  -50.00
195.000  -7.010  0.048  0.991  -0.069  512.7  36.99  -50.00
194.000  -5.784  0.048  0.989  -0.057  628.5  36.98  -50.00
193.000  -3.071  0.048  0.986  -0.030  811.2  36.98  -50.00
192.000  -22.303  0.050  0.707  -0.158  990.0  36.98  -50.00
191.000  26.433  0.052  0.414  0.110  987.1  36.99  -50.00
190.000  8.778  0.052  0.408  0.036  985.7  36.98  -50.00
$MDCNAME:Scan_#3
$MDCDATA:1:14:2:3:4:9:12
 X  CD_Signal  Error  Current  Delta_Signal  CD_Dynode  Jacket_Temp.  Probe_Temp.
260.000  -1.822  0.048  0.995  -0.018  218.9  36.99  -50.00
259.000  -1.839  0.048  0.995  -0.018  219.5  36.98  -50.00
258.000  -1.798  0.048  0.995  -0.018  220.1  36.99  -50.00
257.000  -1.871  0.048  0.995  -0.019  220.7  36.99  -50.00
256.000  -1.913  0.048  0.995  -0.019  221.3  36.99  -50.00
255.000  -1.803  0.048  0.995  -0.018  221.9  36.99  -50.00
254.000  -1.705  0.048  0.995  -0.017  222.5  36.99  -50.00
253.000  -1.798  0.048  0.995  -0.018  223.1  36.99  -50.00
252.000  -1.769  0.048  0.995  -0.018  223.6  36.99  -50.00
251.000  -1.759  0.048  0.995  -0.017  224.2  36.99  -50.00
250.000  -1.801  0.048  0.995  -0.018  224.7  36.99  -50.00
249.000  -1.841  0.048  0.995  -0.018  225.2  36.99  -50.00
248.000  -1.777  0.048  0.995  -0.018  225.7  36.99  -50.00
247.000  -1.696  0.048  0.995  -0.017  226.1  36.99  -50.00
246.000  -1.842  0.048  0.995  -0.018  226.6  36.99  -50.00
245.000  -1.691  0.048  0.995  -0.017  227.2  36.98  -50.00
244.000  -1.907  0.048  0.995  -0.019  227.6  36.98  -50.00
243.000  -1.808  0.048  0.995  -0.018  228.3  36.98  -50.00
242.000  -1.813  0.048  0.995  -0.018  228.8  36.98  -50.00
241.000  -1.817  0.048  0.995  -0.018  229.5  36.98  -50.00
240.000  -1.852  0.048  0.995  -0.018  230.1  36.98  -50.00
239.000  -1.962  0.048  0.995  -0.020  231.0  36.98  -50.00
238.000  -1.771  0.048  0.995  -0.018  231.8  36.98  -50.00
237.000  -2.036  0.048  0.995  -0.020  232.7  36.98  -50.00
236.000  -1.888  0.048  0.995  -0.019  233.7  36.98  -50.00
235.000  -1.979  0.048  0.995  -0.020  234.8  36.99  -50.00
234.000  -2.009  0.048  0.995  -0.020  236.0  36.99  -50.00
233.000  -2.134  0.048  0.995  -0.021  237.3  36.99  -50.00
232.000  -2.094  0.048  0.994  -0.021  238.7  37.00  -50.00
231.000  -2.086  0.048  0.994  -0.021  240.0  36.99  -50.00
230.000  -2.006  0.048  0.994  -0.020  241.3  37.00  -50.00
229.000  -2.076  0.048  0.994  -0.021  242.7  36.99  -50.00
228.000  -2.132  0.048  0.994  -0.021  244.3  36.99  -50.00
227.000  -2.145  0.048  0.995  -0.021  245.7  36.99  -50.00
226.000  -2.032  0.048  0.994  -0.020  247.4  36.99  -50.00
225.000  -2.129  0.048  0.994  -0.021  249.0  36.98  -50.00
224.000  -1.951  0.048  0.994  -0.019  250.8  36.98  -50.00
223.000  -2.036  0.048  0.994  -0.020  252.5  36.98  -50.00
222.000  -2.111  0.048  0.994  -0.021  254.3  36.98  -50.00
221.000  -2.048  0.048  0.994  -0.020  256.0  36.98  -50.00
220.000  -1.990  0.048  0.994  -0.020  257.7  36.98  -50.00
219.000  -2.142  0.048  0.994  -0.021  259.4  36.98  -50.00
218.000  -2.103  0.048  0.994  -0.021  261.0  36.98  -50.00
217.000  -2.061  0.048  0.994  -0.020  262.5  36.98  -50.00
216.000  -1.977  0.048  0.994  -0.020  264.1  36.98  -50.00
215.000  -1.986  0.048  0.994  -0.020  265.6  36.98  -50.00
214.000  -1.974  0.048  0.994  -0.020  267.2  36.98  -50.00
213.000  -2.120  0.048  0.994  -0.021  269.0  36.98  -50.00
212.000  -2.113  0.048  0.994  -0.021  270.9  36.98  -50.00
211.000  -2.194  0.048  0.994  -0.022  273.1  36.99  -50.00
210.000  -2.264  0.048  0.994  -0.023  275.8  36.99  -50.00
209.000  -2.550  0.048  0.994  -0.025  279.0  36.99  -50.00
208.000  -2.817  0.048  0.994  -0.028  282.8  36.99  -50.00
207.000  -2.993  0.048  0.994  -0.030  286.8  36.99  -50.00
206.000  -3.384  0.048  0.994  -0.034  290.3  36.99  -50.00
205.000  -3.844  0.048  0.994  -0.038  293.7  36.99  -50.00
204.000  -3.916  0.048  0.994  -0.039  297.7  36.99  -50.00
203.000  -4.593  0.048  0.994  -0.046  303.2  36.99  -50.00
202.000  -4.852  0.048  0.994  -0.048  309.8  36.99  -50.00
201.000  -5.036  0.048  0.993  -0.050  315.8  36.99  -50.00
200.000  -5.286  0.048  0.993  -0.053  324.4  36.99  -50.00
199.000  -5.509  0.048  0.993  -0.055  338.4  36.98  -50.00
198.000  -5.414  0.048  0.993  -0.054  360.1  36.98  -50.00
197.000  -6.175  0.048  0.992  -0.061  391.7  36.98  -50.00
196.000  -5.446  0.048  0.992  -0.054  439.2  36.98  -50.00
195.000  -6.455  0.048  0.991  -0.064  512.9  36.98  -50.00
194.000  -5.778  0.048  0.989  -0.057  628.8  36.98  -50.00
193.000  -6.807  0.048  0.986  -0.067  811.2  36.98  -50.00
192.000  5.100  0.050  0.703  0.036  990.0  36.98  -50.00
191.000  -0.576  0.052  0.413  -0.002  987.1  36.98  -50.00
190.000  -15.920  0.052  0.409  -0.065  985.7  36.98  -50.00
$ENDDATA

$CONFIGURATION
$EXPNAME:47_500ugml_37c #1
$NDATAPOINTS:71
$VERSION:v3.48
$EXTYPE:1
$EXNAME:47_500ugml_37c
$EXDESC:47_500ugml_37c
$EXNUMBER:15
$CDDC:1.000000
$CDHV:280.000000
$FLHV:75.000000
$QCHV:0.000000
$MONOWL:260.000000
$MONOBW:1.000000
$MONOSW:0.568298
$TEMPSP:37.000000
$TEMPDB:0.100000
$TEMPSYROFF:0.000000
$TEMPRATE:5.000000
$TEMPET:0.000000
$WLSTART:260.000000
$WLEND:190.000000
$WLEVERY:1.000000
$WLFILTER:0.333000
$WLREPEATS:3
$WLWAIT:0.000000
$WLSS:1
$FLSCSTART:400.000000
$FLSCEND:300.000000
$FLSCSTEP:1.000000
$FLSCREPEATS:1
$FLSCWAITTIME:0.000000
$FLSCAVETIME:1.000000
$FWLWL:550.000000
$KINSTART:0.000000
$KINEND:60.000000
$KININTERVAL:1.000000
$KINTC:0.500000
$KINROTLOOPTIME:0.000000
$TEMPSTART:16.000000
$TEMPEND:90.000000
$TEMPSTEP:5.000000
$TEMPSS:1
$TEMPSUNSORT:0
$AVETIME:3.000000
$TEMPREVERSESCAN:0
$TEMPHOLDTIME:0.000000
$TEMPRETURN:0
$CONCINITTITRANT:0         
$CONCSYRTITRANT:0.015     
$CONCINITSAMPLE:0         
$CONCSYRSAMPLE:0         
$CONCCELLVOL:2.500000
$CONCAVETIME:30.000000
$CONCTARGET0:0.000101  
$CONCTARGET1:0         
$CONCTARGET2:0         
$CONCSTEP0:1e-06     
$CONCSTEP1:0         
$CONCSTEP2:0         
$CONCINCREASEVOL:1
$CONCCELLMAX:3.000000
$CONCCELLMIN:1.200000
$CONCSTIRTIME0:0.500000
$CONCSTIRTIME1:0.500000
$CONCSTIRTIME2:0.500000
$PHEND:8.000000
$PHINTERVAL:0.500000
$PHSTIRTIME:0.500000
$PHMAXVOL:1800.000000
$PHDB:0.010000
$PHINCREASE:1
$PHCELLVOL:1800.000000
$PHINITSYR:0         
$PHINITCELL:1e-06     
$SHRSTART:0.000000
$SHREND:60.000000
$SHRRATE:1.000000
$SHRAVETIME:1.000000
$SHRATEND:0
$FLAVETIME:0.500000
$FLWL:280.000000
$STIRVALUE:50
$STIRDURING:1
$STIRDELAYTIME:0.100000
$ROTENABLE:1
$ROTSTIRTIME:0.100000
$ROTDESC1:
$ROTDESC2:
$ROTDESC3:
$ROTDESC4:
$ROTDESC5:
$SAVEBITS:200783
$STRINGENCY:4
$ERRORLEVEL:3
$ABSORB:3.500000
$DSPATH:C:\DATA\Chilkoti Lab\Yulia\30jan2023
$PMTMODE:1
$QCCORRECT:0
$AUTOSLIT:0
$ECOUNT:100
$COLLECT:1
$STDDEVLIM:1.000000
$ABSERROR:1.000000
$DABSERROR:1.000000
$MDY:1:30:2023
$HMS:14:47:26
$SYRTVOL0:500.000000
$SYRTVOL1:500.000000
$TSYRDESC1:
$TSYRDESC2:
$CDOFFSET:0.000000
$SEWHILE:0
$SEINTERVAL:1
$SAVEHDALWAYS:1
$COLORTABLE:0:0:0:255
$COLORTABLE:1:0:255:0
$COLORTABLE:2:255:0:0
$COLORTABLE:3:255:0:255
$COLORTABLE:4:255:255:0
$COLORTABLE:5:0:0:192
$COLORTABLE:6:0:192:0
$COLORTABLE:7:0:192:192
$COLORTABLE:8:192:0:0
$COLORTABLE:9:192:0:192
$COLORTABLE:10:192:192:0
$COLORTABLE:11:192:192:192
$COLORTABLE:12:112:112:240
$COLORTABLE:13:112:240:112
$COLORTABLE:14:112:240:240
$COLORTABLE:15:240:112:112
$COLORTABLE:16:240:240:112
$COLORTABLE:17:192:192:240
$COLORTABLE:18:192:240:192
$COLORTABLE:19:192:240:240
$COLORTABLE:20:0:255:0
$COLORTABLE:21:0:255:255
$COLORTABLE:22:255:0:0
$COLORTABLE:23:255:0:255
$COLORTABLE:24:255:255:0
$COLORTABLE:25:0:0:192
$COLORTABLE:26:0:192:0
$COLORTABLE:27:0:192:192
$COLORTABLE:28:112:112:192
$COLORTABLE:29:112:192:112
$COLORTABLE:30:112:192:192
$COLORTABLE:31:192:112:112
$COLORTABLE:32:192:112:192
$COLORTABLE:33:192:192:112
$COLORTABLE:34:192:192:192
$COLORTABLE:35:80:80:160
$COLORTABLE:36:80:160:80
$COLORTABLE:37:80:160:160
$COLORTABLE:38:160:80:80
$COLORTABLE:39:160:80:160
$COLORTABLE:40:160:160:80
$COLORTABLE:41:160:160:160
$COLORTABLE:42:144:144:144
$COLORTABLE:43:144:144:224
$COLORTABLE:44:144:224:144
$COLORTABLE:45:144:224:224
$COLORTABLE:46:224:144:144
$COLORTABLE:47:224:144:224
$ENDCONFIGURATION
