# Supplementary material for: Synthetic intrinsically disordered protein fusion tags that enhance protein solubility
Source: Nat Commun. 2024 May 2;15:3727. doi: 10.1038/s41467-024-47519-7 (PMC11066018; doi:10.1038/s41467-024-47519-7)
Supplement: Supplementary file 7 — Source Files [file 41467_2024_47519_MOESM7_ESM.zip › source files/CD data-Figure 2/SynIDP2_1000ugml_37C.dat]

$SUMMARY
Experiment Type : Wavelength
Experiment Name : 24_1000ugml_37c, Number : 14
Experiment Description : 24_1000ugml_37c
Software Version : v3.48
Experiment start time : 01/30/2023  14:22:20
Bandwidth        :  1.00 nm
Temp. Setpoint   : 37.00 deg C
Wavelength Start : 260.00 nm
Wavelength End   : 190.00 nm
Wavelength Step  :  1.00 nm
Averaging Time   : 3.000 seconds
Settling Time    : 0.333 seconds
Multi-Scan Wait  :  0.00 seconds

$DATA
$MDCNAME:Scan_#1
$MDCDATA:1:14:2:3:4:9:12
 X  CD_Signal  Error  Current  Delta_Signal  CD_Dynode  Jacket_Temp.  Probe_Temp.
260.000  -1.765  0.048  0.995  -0.018  218.9  37.25  -50.00
259.000  -1.757  0.048  0.995  -0.017  219.5  37.65  -50.00
258.000  -1.691  0.048  0.995  -0.017  220.0  37.92  -50.00
257.000  -1.800  0.048  0.995  -0.018  220.6  38.11  -50.00
256.000  -1.679  0.048  0.995  -0.017  221.2  38.24  -50.00
255.000  -1.703  0.048  0.995  -0.017  221.8  38.28  -50.00
254.000  -1.698  0.048  0.995  -0.017  222.4  38.26  -50.00
253.000  -1.758  0.048  0.995  -0.017  222.9  38.20  -50.00
252.000  -1.740  0.048  0.995  -0.017  223.6  38.11  -50.00
251.000  -1.702  0.048  0.995  -0.017  224.1  38.00  -50.00
250.000  -1.752  0.048  0.995  -0.017  224.7  37.88  -50.00
249.000  -1.742  0.048  0.995  -0.017  225.1  37.75  -50.00
248.000  -1.754  0.048  0.995  -0.017  225.5  37.63  -50.00
247.000  -1.800  0.048  0.995  -0.018  226.0  37.48  -50.00
246.000  -1.829  0.048  0.995  -0.018  226.5  37.38  -50.00
245.000  -1.845  0.048  0.995  -0.018  227.0  37.28  -50.00
244.000  -1.897  0.048  0.995  -0.019  227.6  37.20  -50.00
243.000  -1.961  0.048  0.995  -0.020  228.2  37.14  -50.00
242.000  -1.940  0.048  0.995  -0.019  228.8  37.07  -50.00
241.000  -2.154  0.048  0.995  -0.021  229.4  37.03  -50.00
240.000  -2.110  0.048  0.995  -0.021  230.1  36.99  -50.00
239.000  -2.094  0.048  0.995  -0.021  230.9  36.97  -50.00
238.000  -2.241  0.048  0.995  -0.022  231.8  36.94  -50.00
237.000  -2.212  0.048  0.995  -0.022  232.7  36.93  -50.00
236.000  -2.303  0.048  0.995  -0.023  233.8  36.92  -50.00
235.000  -2.394  0.048  0.995  -0.024  234.9  36.91  -50.00
234.000  -2.457  0.048  0.995  -0.024  236.3  36.91  -50.00
233.000  -2.513  0.048  0.995  -0.025  237.7  36.90  -50.00
232.000  -2.493  0.048  0.995  -0.025  239.2  36.90  -50.00
231.000  -2.564  0.048  0.995  -0.026  240.8  36.91  -50.00
230.000  -2.523  0.048  0.995  -0.025  242.3  36.91  -50.00
229.000  -2.500  0.048  0.995  -0.025  244.2  36.92  -50.00
228.000  -2.648  0.048  0.995  -0.026  246.2  36.93  -50.00
227.000  -2.753  0.048  0.995  -0.027  248.4  36.94  -50.00
226.000  -2.702  0.048  0.995  -0.027  250.8  36.95  -50.00
225.000  -2.856  0.048  0.994  -0.028  253.7  36.95  -50.00
224.000  -2.747  0.048  0.995  -0.027  256.8  36.96  -50.00
223.000  -2.655  0.048  0.994  -0.026  260.1  36.97  -50.00
222.000  -2.886  0.048  0.994  -0.029  263.7  36.98  -50.00
221.000  -2.881  0.048  0.994  -0.029  267.5  36.97  -50.00
220.000  -2.833  0.048  0.994  -0.028  271.4  36.98  -50.00
219.000  -2.731  0.048  0.994  -0.027  275.7  36.99  -50.00
218.000  -2.662  0.048  0.994  -0.026  279.8  36.99  -50.00
217.000  -2.623  0.048  0.994  -0.026  284.1  36.99  -50.00
216.000  -2.580  0.048  0.994  -0.026  288.4  36.99  -50.00
215.000  -2.512  0.048  0.994  -0.025  292.7  37.00  -50.00
214.000  -2.667  0.048  0.994  -0.027  297.0  36.99  -50.00
213.000  -2.870  0.048  0.994  -0.029  301.4  36.99  -50.00
212.000  -2.905  0.048  0.994  -0.029  305.8  36.99  -50.00
211.000  -2.931  0.048  0.994  -0.029  310.3  36.98  -50.00
210.000  -2.901  0.048  0.994  -0.029  315.2  36.98  -50.00
209.000  -2.964  0.048  0.994  -0.029  320.4  36.99  -50.00
208.000  -3.779  0.048  0.994  -0.038  326.1  36.98  -50.00
207.000  -3.441  0.048  0.993  -0.034  331.4  36.98  -50.00
206.000  -3.901  0.048  0.993  -0.039  336.2  36.98  -50.00
205.000  -3.500  0.048  0.993  -0.035  340.3  36.98  -50.00
204.000  -4.032  0.048  0.993  -0.040  344.9  36.98  -50.00
203.000  -3.924  0.048  0.993  -0.039  351.1  36.98  -50.00
202.000  -4.897  0.048  0.993  -0.049  358.1  36.98  -50.00
201.000  -5.367  0.048  0.993  -0.053  364.6  36.99  -50.00
200.000  -5.400  0.048  0.993  -0.054  373.9  36.99  -50.00
199.000  -5.193  0.048  0.993  -0.052  389.9  36.99  -50.00
198.000  -5.440  0.048  0.992  -0.054  414.4  36.99  -50.00
197.000  -5.398  0.048  0.992  -0.054  451.5  37.00  -50.00
196.000  -3.578  0.048  0.991  -0.035  507.9  36.99  -50.00
195.000  -6.071  0.048  0.989  -0.060  595.4  36.99  -50.00
194.000  -7.137  0.048  0.987  -0.070  731.3  36.99  -50.00
193.000  9.117  0.048  0.985  0.090  936.3  36.99  -50.00
192.000  -2.449  0.052  0.518  -0.013  988.9  36.98  -50.00
191.000  -3.977  0.052  0.381  -0.017  986.7  36.99  -50.00
190.000  -16.634  0.052  0.353  -0.059  985.6  36.98  -50.00
$MDCNAME:Scan_#2
$MDCDATA:1:14:2:3:4:9:12
 X  CD_Signal  Error  Current  Delta_Signal  CD_Dynode  Jacket_Temp.  Probe_Temp.
260.000  -1.866  0.048  0.995  -0.019  218.8  36.98  -50.00
259.000  -1.959  0.048  0.995  -0.019  219.4  36.98  -50.00
258.000  -1.997  0.048  0.995  -0.020  220.0  36.98  -50.00
257.000  -1.885  0.048  0.995  -0.019  220.5  36.98  -50.00
256.000  -1.852  0.048  0.995  -0.018  221.1  36.99  -50.00
255.000  -1.817  0.048  0.995  -0.018  221.7  36.99  -50.00
254.000  -1.776  0.048  0.995  -0.018  222.3  36.99  -50.00
253.000  -1.891  0.048  0.995  -0.019  222.9  36.99  -50.00
252.000  -1.902  0.048  0.995  -0.019  223.5  36.99  -50.00
251.000  -1.903  0.048  0.995  -0.019  224.1  36.98  -50.00
250.000  -1.833  0.048  0.995  -0.018  224.6  36.99  -50.00
249.000  -1.824  0.048  0.995  -0.018  225.1  36.98  -50.00
248.000  -1.873  0.048  0.995  -0.019  225.5  36.98  -50.00
247.000  -1.916  0.048  0.995  -0.019  225.9  36.98  -50.00
246.000  -1.887  0.048  0.995  -0.019  226.5  36.98  -50.00
245.000  -1.911  0.048  0.995  -0.019  227.0  36.98  -50.00
244.000  -1.824  0.048  0.995  -0.018  227.6  36.98  -50.00
243.000  -1.824  0.048  0.995  -0.018  228.1  36.99  -50.00
242.000  -2.022  0.048  0.995  -0.020  228.7  36.99  -50.00
241.000  -2.027  0.048  0.995  -0.020  229.4  36.99  -50.00
240.000  -2.150  0.048  0.995  -0.021  230.1  36.99  -50.00
239.000  -2.100  0.048  0.995  -0.021  230.9  36.99  -50.00
238.000  -2.264  0.048  0.995  -0.023  231.8  36.99  -50.00
237.000  -2.071  0.048  0.995  -0.021  232.7  36.99  -50.00
236.000  -2.356  0.048  0.995  -0.023  233.7  36.99  -50.00
235.000  -2.222  0.048  0.995  -0.022  235.0  36.99  -50.00
234.000  -2.404  0.048  0.995  -0.024  236.3  36.99  -50.00
233.000  -2.399  0.048  0.995  -0.024  237.6  36.99  -50.00
232.000  -2.660  0.048  0.995  -0.026  239.1  36.99  -50.00
231.000  -2.608  0.048  0.995  -0.026  240.8  36.98  -50.00
230.000  -2.549  0.048  0.995  -0.025  242.4  36.98  -50.00
229.000  -2.678  0.048  0.995  -0.027  244.1  36.98  -50.00
228.000  -2.699  0.048  0.995  -0.027  246.2  36.98  -50.00
227.000  -2.564  0.048  0.995  -0.026  248.4  36.98  -50.00
226.000  -2.743  0.048  0.994  -0.027  250.9  36.98  -50.00
225.000  -2.792  0.048  0.995  -0.028  253.6  36.98  -50.00
224.000  -2.808  0.048  0.995  -0.028  256.7  36.98  -50.00
223.000  -2.874  0.048  0.994  -0.029  260.0  36.97  -50.00
222.000  -2.744  0.048  0.994  -0.027  263.7  36.98  -50.00
221.000  -2.647  0.048  0.994  -0.026  267.5  36.98  -50.00
220.000  -2.827  0.048  0.994  -0.028  271.4  36.98  -50.00
219.000  -2.755  0.048  0.994  -0.027  275.5  36.98  -50.00
218.000  -2.733  0.048  0.994  -0.027  279.8  36.99  -50.00
217.000  -2.890  0.048  0.994  -0.029  284.1  36.99  -50.00
216.000  -2.438  0.048  0.994  -0.024  288.4  36.99  -50.00
215.000  -2.905  0.048  0.994  -0.029  292.6  36.99  -50.00
214.000  -2.913  0.048  0.994  -0.029  296.9  36.99  -50.00
213.000  -2.757  0.048  0.994  -0.027  301.4  36.99  -50.00
212.000  -2.586  0.048  0.994  -0.026  305.7  36.99  -50.00
211.000  -3.174  0.048  0.994  -0.032  310.2  36.99  -50.00
210.000  -3.021  0.048  0.994  -0.030  315.0  36.99  -50.00
209.000  -3.063  0.048  0.994  -0.030  320.3  36.99  -50.00
208.000  -3.214  0.048  0.993  -0.032  325.8  36.99  -50.00
207.000  -3.594  0.048  0.993  -0.036  331.2  36.99  -50.00
206.000  -3.618  0.048  0.993  -0.036  336.0  36.99  -50.00
205.000  -3.831  0.048  0.993  -0.038  340.2  36.99  -50.00
204.000  -4.215  0.048  0.993  -0.042  344.7  36.99  -50.00
203.000  -4.392  0.048  0.993  -0.044  350.8  36.99  -50.00
202.000  -5.103  0.048  0.993  -0.051  357.9  36.98  -50.00
201.000  -5.435  0.048  0.993  -0.054  364.4  36.98  -50.00
200.000  -5.194  0.048  0.993  -0.052  373.7  36.98  -50.00
199.000  -5.331  0.048  0.992  -0.053  389.8  36.98  -50.00
198.000  -5.030  0.048  0.992  -0.050  414.2  36.98  -50.00
197.000  -5.180  0.048  0.992  -0.051  451.3  36.97  -50.00
196.000  -4.390  0.048  0.991  -0.043  507.7  36.98  -50.00
195.000  -7.591  0.048  0.989  -0.075  594.9  36.98  -50.00
194.000  -3.672  0.048  0.987  -0.036  731.2  36.98  -50.00
193.000  0.340  0.048  0.985  0.003  935.9  36.98  -50.00
192.000  10.959  0.052  0.517  0.057  988.8  36.98  -50.00
191.000  -6.801  0.052  0.379  -0.027  986.6  36.98  -50.00
190.000  -11.898  0.052  0.350  -0.042  985.5  36.99  -50.00
$MDCNAME:Scan_#3
$MDCDATA:1:14:2:3:4:9:12
 X  CD_Signal  Error  Current  Delta_Signal  CD_Dynode  Jacket_Temp.  Probe_Temp.
260.000  -1.918  0.048  0.995  -0.019  218.8  36.99  -50.00
259.000  -1.900  0.048  0.995  -0.019  219.4  36.99  -50.00
258.000  -1.913  0.048  0.995  -0.019  219.9  37.00  -50.00
257.000  -1.966  0.048  0.995  -0.020  220.5  36.99  -50.00
256.000  -1.926  0.048  0.995  -0.019  221.1  36.99  -50.00
255.000  -1.820  0.048  0.995  -0.018  221.8  36.99  -50.00
254.000  -1.934  0.048  0.995  -0.019  222.4  36.98  -50.00
253.000  -1.887  0.048  0.995  -0.019  223.0  36.98  -50.00
252.000  -1.818  0.048  0.995  -0.018  223.5  36.98  -50.00
251.000  -1.864  0.048  0.995  -0.019  224.1  36.98  -50.00
250.000  -1.886  0.048  0.995  -0.019  224.6  36.98  -50.00
249.000  -1.750  0.048  0.995  -0.017  225.1  36.98  -50.00
248.000  -1.884  0.048  0.995  -0.019  225.5  36.98  -50.00
247.000  -1.855  0.048  0.995  -0.018  226.0  36.98  -50.00
246.000  -1.908  0.048  0.995  -0.019  226.5  36.99  -50.00
245.000  -1.768  0.048  0.995  -0.018  227.1  36.98  -50.00
244.000  -1.826  0.048  0.995  -0.018  227.6  36.99  -50.00
243.000  -1.986  0.048  0.995  -0.020  228.1  36.99  -50.00
242.000  -1.983  0.048  0.995  -0.020  228.8  36.98  -50.00
241.000  -1.965  0.048  0.995  -0.020  229.4  36.99  -50.00
240.000  -2.041  0.048  0.995  -0.020  230.1  36.99  -50.00
239.000  -2.260  0.048  0.995  -0.022  230.9  36.99  -50.00
238.000  -2.269  0.048  0.995  -0.023  231.8  36.99  -50.00
237.000  -2.229  0.048  0.995  -0.022  232.7  36.99  -50.00
236.000  -2.232  0.048  0.995  -0.022  233.8  36.99  -50.00
235.000  -2.453  0.048  0.995  -0.024  234.9  36.98  -50.00
234.000  -2.481  0.048  0.995  -0.025  236.3  36.99  -50.00
233.000  -2.466  0.048  0.995  -0.025  237.7  36.98  -50.00
232.000  -2.585  0.048  0.995  -0.026  239.2  36.98  -50.00
231.000  -2.638  0.048  0.995  -0.026  240.8  36.98  -50.00
230.000  -2.567  0.048  0.995  -0.026  242.3  36.98  -50.00
229.000  -2.603  0.048  0.995  -0.026  244.0  36.99  -50.00
228.000  -2.744  0.048  0.995  -0.027  246.2  36.99  -50.00
227.000  -2.673  0.048  0.995  -0.027  248.4  36.99  -50.00
226.000  -2.830  0.048  0.995  -0.028  250.9  36.99  -50.00
225.000  -2.795  0.048  0.995  -0.028  253.6  36.98  -50.00
224.000  -2.724  0.048  0.995  -0.027  256.7  36.98  -50.00
223.000  -2.950  0.048  0.995  -0.029  260.1  36.98  -50.00
222.000  -2.776  0.048  0.995  -0.028  263.7  36.99  -50.00
221.000  -2.805  0.048  0.994  -0.028  267.4  36.99  -50.00
220.000  -2.833  0.048  0.994  -0.028  271.3  36.99  -50.00
219.000  -2.882  0.048  0.994  -0.029  275.5  36.98  -50.00
218.000  -2.613  0.048  0.994  -0.026  279.7  36.98  -50.00
217.000  -2.931  0.048  0.994  -0.029  283.9  36.98  -50.00
216.000  -2.783  0.048  0.994  -0.028  288.2  36.98  -50.00
215.000  -2.925  0.048  0.994  -0.029  292.5  36.98  -50.00
214.000  -2.779  0.048  0.994  -0.028  296.8  36.98  -50.00
213.000  -2.621  0.048  0.994  -0.026  301.2  36.99  -50.00
212.000  -2.806  0.048  0.994  -0.028  305.5  36.98  -50.00
211.000  -2.753  0.048  0.994  -0.027  310.2  36.98  -50.00
210.000  -3.077  0.048  0.994  -0.031  314.9  36.99  -50.00
209.000  -3.041  0.048  0.994  -0.030  320.1  36.99  -50.00
208.000  -3.446  0.048  0.994  -0.034  325.7  36.99  -50.00
207.000  -3.531  0.048  0.994  -0.035  331.1  36.99  -50.00
206.000  -3.900  0.048  0.993  -0.039  335.9  36.99  -50.00
205.000  -4.192  0.048  0.993  -0.042  340.0  36.99  -50.00
204.000  -4.100  0.048  0.993  -0.041  344.6  36.99  -50.00
203.000  -4.542  0.048  0.993  -0.045  350.7  36.99  -50.00
202.000  -5.012  0.048  0.993  -0.050  357.8  36.99  -50.00
201.000  -5.459  0.048  0.993  -0.054  364.4  36.99  -50.00
200.000  -4.973  0.048  0.993  -0.049  373.5  36.99  -50.00
199.000  -5.682  0.048  0.993  -0.056  389.5  36.99  -50.00
198.000  -5.239  0.048  0.992  -0.052  414.0  36.99  -50.00
197.000  -5.128  0.048  0.992  -0.051  451.2  36.98  -50.00
196.000  -5.042  0.048  0.991  -0.050  507.5  36.99  -50.00
195.000  -9.534  0.048  0.989  -0.094  594.5  36.98  -50.00
194.000  -6.847  0.048  0.988  -0.068  731.4  36.98  -50.00
193.000  -0.708  0.048  0.985  -0.007  934.9  36.98  -50.00
192.000  -8.331  0.052  0.516  -0.042  988.7  36.98  -50.00
191.000  -4.064  0.053  0.377  -0.016  986.6  36.98  -50.00
190.000  18.560  0.052  0.349  0.065  985.4  36.98  -50.00
$ENDDATA

$CONFIGURATION
$EXPNAME:24_1000ugml_37c #1
$NDATAPOINTS:71
$VERSION:v3.48
$EXTYPE:1
$EXNAME:24_1000ugml_37c
$EXDESC:24_1000ugml_37c
$EXNUMBER:14
$CDDC:1.000000
$CDHV:280.000000
$FLHV:75.000000
$QCHV:0.000000
$MONOWL:260.000000
$MONOBW:1.000000
$MONOSW:0.568298
$TEMPSP:37.000000
$TEMPDB:0.100000
$TEMPSYROFF:0.000000
$TEMPRATE:5.000000
$TEMPET:0.000000
$WLSTART:260.000000
$WLEND:190.000000
$WLEVERY:1.000000
$WLFILTER:0.333000
$WLREPEATS:3
$WLWAIT:0.000000
$WLSS:1
$FLSCSTART:400.000000
$FLSCEND:300.000000
$FLSCSTEP:1.000000
$FLSCREPEATS:1
$FLSCWAITTIME:0.000000
$FLSCAVETIME:1.000000
$FWLWL:550.000000
$KINSTART:0.000000
$KINEND:60.000000
$KININTERVAL:1.000000
$KINTC:0.500000
$KINROTLOOPTIME:0.000000
$TEMPSTART:16.000000
$TEMPEND:90.000000
$TEMPSTEP:5.000000
$TEMPSS:1
$TEMPSUNSORT:0
$AVETIME:3.000000
$TEMPREVERSESCAN:0
$TEMPHOLDTIME:0.000000
$TEMPRETURN:0
$CONCINITTITRANT:0         
$CONCSYRTITRANT:0.015     
$CONCINITSAMPLE:0         
$CONCSYRSAMPLE:0         
$CONCCELLVOL:2.500000
$CONCAVETIME:30.000000
$CONCTARGET0:0.000101  
$CONCTARGET1:0         
$CONCTARGET2:0         
$CONCSTEP0:1e-06     
$CONCSTEP1:0         
$CONCSTEP2:0         
$CONCINCREASEVOL:1
$CONCCELLMAX:3.000000
$CONCCELLMIN:1.200000
$CONCSTIRTIME0:0.500000
$CONCSTIRTIME1:0.500000
$CONCSTIRTIME2:0.500000
$PHEND:8.000000
$PHINTERVAL:0.500000
$PHSTIRTIME:0.500000
$PHMAXVOL:1800.000000
$PHDB:0.010000
$PHINCREASE:1
$PHCELLVOL:1800.000000
$PHINITSYR:0         
$PHINITCELL:1e-06     
$SHRSTART:0.000000
$SHREND:60.000000
$SHRRATE:1.000000
$SHRAVETIME:1.000000
$SHRATEND:0
$FLAVETIME:0.500000
$FLWL:280.000000
$STIRVALUE:50
$STIRDURING:1
$STIRDELAYTIME:0.100000
$ROTENABLE:1
$ROTSTIRTIME:0.100000
$ROTDESC1:
$ROTDESC2:
$ROTDESC3:
$ROTDESC4:
$ROTDESC5:
$SAVEBITS:200783
$STRINGENCY:4
$ERRORLEVEL:3
$ABSORB:3.500000
$DSPATH:C:\DATA\Chilkoti Lab\Yulia\30jan2023
$PMTMODE:1
$QCCORRECT:0
$AUTOSLIT:0
$ECOUNT:100
$COLLECT:1
$STDDEVLIM:1.000000
$ABSERROR:1.000000
$DABSERROR:1.000000
$MDY:1:30:2023
$HMS:14:22:20
$SYRTVOL0:500.000000
$SYRTVOL1:500.000000
$TSYRDESC1:
$TSYRDESC2:
$CDOFFSET:0.000000
$SEWHILE:0
$SEINTERVAL:1
$SAVEHDALWAYS:1
$COLORTABLE:0:0:0:255
$COLORTABLE:1:0:255:0
$COLORTABLE:2:255:0:0
$COLORTABLE:3:255:0:255
$COLORTABLE:4:255:255:0
$COLORTABLE:5:0:0:192
$COLORTABLE:6:0:192:0
$COLORTABLE:7:0:192:192
$COLORTABLE:8:192:0:0
$COLORTABLE:9:192:0:192
$COLORTABLE:10:192:192:0
$COLORTABLE:11:192:192:192
$COLORTABLE:12:112:112:240
$COLORTABLE:13:112:240:112
$COLORTABLE:14:112:240:240
$COLORTABLE:15:240:112:112
$COLORTABLE:16:240:240:112
$COLORTABLE:17:192:192:240
$COLORTABLE:18:192:240:192
$COLORTABLE:19:192:240:240
$COLORTABLE:20:0:255:0
$COLORTABLE:21:0:255:255
$COLORTABLE:22:255:0:0
$COLORTABLE:23:255:0:255
$COLORTABLE:24:255:255:0
$COLORTABLE:25:0:0:192
$COLORTABLE:26:0:192:0
$COLORTABLE:27:0:192:192
$COLORTABLE:28:112:112:192
$COLORTABLE:29:112:192:112
$COLORTABLE:30:112:192:192
$COLORTABLE:31:192:112:112
$COLORTABLE:32:192:112:192
$COLORTABLE:33:192:192:112
$COLORTABLE:34:192:192:192
$COLORTABLE:35:80:80:160
$COLORTABLE:36:80:160:80
$COLORTABLE:37:80:160:160
$COLORTABLE:38:160:80:80
$COLORTABLE:39:160:80:160
$COLORTABLE:40:160:160:80
$COLORTABLE:41:160:160:160
$COLORTABLE:42:144:144:144
$COLORTABLE:43:144:144:224
$COLORTABLE:44:144:224:144
$COLORTABLE:45:144:224:224
$COLORTABLE:46:224:144:144
$COLORTABLE:47:224:144:224
$ENDCONFIGURATION
