# Supplementary material for: Synthetic intrinsically disordered protein fusion tags that enhance protein solubility
Source: Nat Commun. 2024 May 2;15:3727. doi: 10.1038/s41467-024-47519-7 (PMC11066018; doi:10.1038/s41467-024-47519-7)
Supplement: Supplementary file 7 — Source Files [file 41467_2024_47519_MOESM7_ESM.zip › source files/CD data-Figure 2/SynIDP1_500ugml_37C.dat]

$SUMMARY
Experiment Type : Wavelength
Experiment Name : 13_500ugml_37c, Number : 11
Experiment Description : 13_500ugml_37c
Software Version : v3.48
Experiment start time : 01/30/2023  13:31:47
Bandwidth        :  1.00 nm
Temp. Setpoint   : 37.00 deg C
Wavelength Start : 260.00 nm
Wavelength End   : 190.00 nm
Wavelength Step  :  1.00 nm
Averaging Time   : 3.000 seconds
Settling Time    : 0.333 seconds
Multi-Scan Wait  :  0.00 seconds

$DATA
$MDCNAME:Scan_#1
$MDCDATA:1:14:2:3:4:9:12
 X  CD_Signal  Error  Current  Delta_Signal  CD_Dynode  Jacket_Temp.  Probe_Temp.
260.000  -1.900  0.048  0.995  -0.019  218.8  37.05  -50.00
259.000  -1.773  0.048  0.995  -0.018  219.4  37.01  -50.00
258.000  -1.879  0.048  0.995  -0.019  220.0  36.98  -50.00
257.000  -1.954  0.048  0.995  -0.019  220.6  36.96  -50.00
256.000  -1.872  0.048  0.995  -0.019  221.2  36.94  -50.00
255.000  -1.889  0.048  0.995  -0.019  221.8  36.92  -50.00
254.000  -1.921  0.048  0.995  -0.019  222.4  36.91  -50.00
253.000  -1.863  0.048  0.995  -0.019  222.9  36.90  -50.00
252.000  -1.837  0.048  0.995  -0.018  223.5  36.90  -50.00
251.000  -1.877  0.048  0.995  -0.019  224.1  36.89  -50.00
250.000  -1.953  0.048  0.995  -0.019  224.6  36.90  -50.00
249.000  -1.793  0.048  0.995  -0.018  225.1  36.91  -50.00
248.000  -1.853  0.048  0.995  -0.018  225.4  36.92  -50.00
247.000  -1.839  0.048  0.995  -0.018  225.8  36.93  -50.00
246.000  -1.863  0.048  0.995  -0.019  226.4  36.94  -50.00
245.000  -1.833  0.048  0.995  -0.018  226.9  36.94  -50.00
244.000  -1.829  0.048  0.995  -0.018  227.5  36.95  -50.00
243.000  -1.838  0.048  0.995  -0.018  228.0  36.97  -50.00
242.000  -1.922  0.048  0.995  -0.019  228.7  36.97  -50.00
241.000  -1.905  0.048  0.995  -0.019  229.2  36.98  -50.00
240.000  -1.891  0.048  0.995  -0.019  229.9  36.98  -50.00
239.000  -1.813  0.048  0.995  -0.018  230.6  36.98  -50.00
238.000  -1.915  0.048  0.995  -0.019  231.5  36.99  -50.00
237.000  -1.999  0.048  0.995  -0.020  232.4  36.98  -50.00
236.000  -1.785  0.048  0.995  -0.018  233.3  36.99  -50.00
235.000  -1.920  0.048  0.995  -0.019  234.4  36.99  -50.00
234.000  -2.102  0.048  0.995  -0.021  235.6  36.99  -50.00
233.000  -1.823  0.048  0.995  -0.018  236.7  36.99  -50.00
232.000  -1.983  0.048  0.995  -0.020  238.0  36.98  -50.00
231.000  -1.853  0.048  0.995  -0.018  239.2  36.99  -50.00
230.000  -1.856  0.048  0.995  -0.018  240.4  36.99  -50.00
229.000  -1.978  0.048  0.995  -0.020  241.7  36.98  -50.00
228.000  -1.800  0.048  0.995  -0.018  243.2  36.98  -50.00
227.000  -1.779  0.048  0.995  -0.018  244.7  36.98  -50.00
226.000  -1.607  0.048  0.995  -0.016  246.1  36.99  -50.00
225.000  -1.764  0.048  0.995  -0.018  247.5  36.98  -50.00
224.000  -1.649  0.048  0.995  -0.016  249.1  36.99  -50.00
223.000  -1.731  0.048  0.994  -0.017  250.6  36.99  -50.00
222.000  -1.437  0.048  0.994  -0.014  252.2  36.99  -50.00
221.000  -1.453  0.048  0.994  -0.014  253.8  36.99  -50.00
220.000  -1.472  0.048  0.995  -0.015  255.3  36.99  -50.00
219.000  -1.520  0.048  0.994  -0.015  256.9  36.99  -50.00
218.000  -1.448  0.048  0.995  -0.014  258.2  36.99  -50.00
217.000  -1.426  0.048  0.994  -0.014  259.6  36.99  -50.00
216.000  -1.491  0.048  0.994  -0.015  260.9  36.99  -50.00
215.000  -1.473  0.048  0.995  -0.015  262.3  36.99  -50.00
214.000  -1.392  0.048  0.995  -0.014  263.7  36.98  -50.00
213.000  -1.503  0.048  0.994  -0.015  265.2  36.98  -50.00
212.000  -1.338  0.048  0.994  -0.013  266.8  36.99  -50.00
211.000  -1.701  0.048  0.994  -0.017  268.9  36.99  -50.00
210.000  -1.656  0.048  0.994  -0.016  271.4  36.99  -50.00
209.000  -1.897  0.048  0.994  -0.019  274.3  36.99  -50.00
208.000  -2.005  0.048  0.994  -0.020  277.8  36.98  -50.00
207.000  -2.328  0.048  0.994  -0.023  281.3  36.98  -50.00
206.000  -2.408  0.048  0.994  -0.024  284.6  36.98  -50.00
205.000  -2.648  0.048  0.994  -0.026  287.3  36.98  -50.00
204.000  -2.802  0.048  0.994  -0.028  290.6  36.98  -50.00
203.000  -3.337  0.048  0.994  -0.033  295.5  36.98  -50.00
202.000  -3.387  0.048  0.994  -0.034  301.0  36.98  -50.00
201.000  -3.477  0.048  0.994  -0.035  305.9  36.98  -50.00
200.000  -3.695  0.048  0.994  -0.037  313.3  36.98  -50.00
199.000  -3.857  0.048  0.994  -0.038  326.0  36.98  -50.00
198.000  -4.090  0.048  0.993  -0.041  345.6  36.99  -50.00
197.000  -3.831  0.048  0.993  -0.038  375.2  36.99  -50.00
196.000  -4.023  0.048  0.992  -0.040  419.9  36.99  -50.00
195.000  -4.111  0.048  0.991  -0.041  488.5  36.99  -50.00
194.000  -4.030  0.048  0.989  -0.040  598.3  36.99  -50.00
193.000  -12.745  0.049  0.987  -0.126  773.9  36.99  -50.00
192.000  -1.776  0.050  0.829  -0.014  991.2  36.99  -50.00
191.000  3.446  0.052  0.353  0.012  988.1  36.99  -50.00
190.000  -1.682  0.052  0.324  -0.005  986.7  36.99  -50.00
$MDCNAME:Scan_#2
$MDCDATA:1:14:2:3:4:9:12
 X  CD_Signal  Error  Current  Delta_Signal  CD_Dynode  Jacket_Temp.  Probe_Temp.
260.000  -2.009  0.048  0.995  -0.020  218.8  36.99  -50.00
259.000  -1.980  0.048  0.995  -0.020  219.4  36.99  -50.00
258.000  -1.844  0.048  0.995  -0.018  220.0  36.99  -50.00
257.000  -1.935  0.048  0.995  -0.019  220.6  36.99  -50.00
256.000  -1.818  0.048  0.995  -0.018  221.1  36.98  -50.00
255.000  -1.828  0.048  0.995  -0.018  221.8  36.98  -50.00
254.000  -1.774  0.048  0.995  -0.018  222.3  36.98  -50.00
253.000  -1.926  0.048  0.995  -0.019  222.9  36.99  -50.00
252.000  -1.971  0.048  0.995  -0.020  223.5  36.98  -50.00
251.000  -1.801  0.048  0.995  -0.018  224.1  36.99  -50.00
250.000  -1.878  0.048  0.995  -0.019  224.5  36.99  -50.00
249.000  -1.844  0.048  0.995  -0.018  225.0  36.98  -50.00
248.000  -1.741  0.048  0.995  -0.017  225.4  36.98  -50.00
247.000  -1.865  0.048  0.995  -0.019  225.9  36.98  -50.00
246.000  -1.780  0.048  0.995  -0.018  226.4  36.98  -50.00
245.000  -1.882  0.048  0.995  -0.019  226.9  36.98  -50.00
244.000  -1.796  0.048  0.995  -0.018  227.4  36.98  -50.00
243.000  -1.910  0.048  0.995  -0.019  228.0  36.99  -50.00
242.000  -2.043  0.048  0.995  -0.020  228.6  36.99  -50.00
241.000  -1.812  0.048  0.995  -0.018  229.2  36.99  -50.00
240.000  -2.010  0.048  0.995  -0.020  229.9  36.99  -50.00
239.000  -1.855  0.048  0.995  -0.018  230.6  36.99  -50.00
238.000  -1.905  0.048  0.995  -0.019  231.4  36.99  -50.00
237.000  -2.010  0.048  0.995  -0.020  232.3  36.98  -50.00
236.000  -1.847  0.048  0.995  -0.018  233.3  36.98  -50.00
235.000  -1.859  0.048  0.995  -0.018  234.3  36.98  -50.00
234.000  -1.938  0.048  0.995  -0.019  235.5  36.98  -50.00
233.000  -1.864  0.048  0.995  -0.019  236.7  36.98  -50.00
232.000  -1.967  0.048  0.995  -0.020  238.0  36.99  -50.00
231.000  -1.877  0.048  0.995  -0.019  239.3  36.98  -50.00
230.000  -1.946  0.048  0.995  -0.019  240.5  36.98  -50.00
229.000  -1.856  0.048  0.995  -0.018  241.7  36.98  -50.00
228.000  -1.801  0.048  0.995  -0.018  243.2  36.98  -50.00
227.000  -1.820  0.048  0.995  -0.018  244.6  36.98  -50.00
226.000  -1.652  0.048  0.995  -0.016  246.0  36.99  -50.00
225.000  -1.549  0.048  0.995  -0.015  247.6  36.99  -50.00
224.000  -1.684  0.048  0.995  -0.017  249.0  36.99  -50.00
223.000  -1.517  0.048  0.995  -0.015  250.7  36.99  -50.00
222.000  -1.653  0.048  0.995  -0.016  252.2  36.98  -50.00
221.000  -1.432  0.048  0.995  -0.014  253.8  36.99  -50.00
220.000  -1.420  0.048  0.995  -0.014  255.3  36.98  -50.00
219.000  -1.513  0.048  0.995  -0.015  256.8  36.99  -50.00
218.000  -1.481  0.048  0.995  -0.015  258.2  36.99  -50.00
217.000  -1.602  0.048  0.995  -0.016  259.6  36.99  -50.00
216.000  -1.340  0.048  0.995  -0.013  260.8  36.99  -50.00
215.000  -1.453  0.048  0.994  -0.014  262.3  36.99  -50.00
214.000  -1.445  0.048  0.994  -0.014  263.6  36.99  -50.00
213.000  -1.491  0.048  0.994  -0.015  265.2  36.98  -50.00
212.000  -1.509  0.048  0.994  -0.015  266.8  36.98  -50.00
211.000  -1.533  0.048  0.994  -0.015  268.8  36.99  -50.00
210.000  -1.805  0.048  0.994  -0.018  271.3  36.99  -50.00
209.000  -1.849  0.048  0.994  -0.018  274.3  36.98  -50.00
208.000  -2.237  0.048  0.994  -0.022  277.8  36.98  -50.00
207.000  -2.132  0.048  0.994  -0.021  281.4  36.98  -50.00
206.000  -2.331  0.048  0.994  -0.023  284.6  36.98  -50.00
205.000  -2.652  0.048  0.994  -0.026  287.3  36.98  -50.00
204.000  -3.019  0.048  0.994  -0.030  290.7  36.98  -50.00
203.000  -3.327  0.048  0.994  -0.033  295.5  36.98  -50.00
202.000  -3.545  0.048  0.994  -0.035  301.0  36.99  -50.00
201.000  -3.500  0.048  0.994  -0.035  305.9  36.99  -50.00
200.000  -3.756  0.048  0.994  -0.037  313.2  36.99  -50.00
199.000  -3.780  0.048  0.994  -0.038  326.0  36.99  -50.00
198.000  -3.953  0.048  0.993  -0.039  345.6  36.99  -50.00
197.000  -4.300  0.048  0.993  -0.043  375.2  36.99  -50.00
196.000  -4.814  0.048  0.992  -0.048  419.6  36.99  -50.00
195.000  -4.599  0.048  0.991  -0.046  488.5  36.99  -50.00
194.000  -4.542  0.048  0.989  -0.045  598.3  36.99  -50.00
193.000  -7.799  0.048  0.987  -0.077  773.4  36.98  -50.00
192.000  -7.436  0.049  0.821  -0.060  991.1  36.98  -50.00
191.000  -5.620  0.052  0.351  -0.020  988.0  36.98  -50.00
190.000  16.567  0.052  0.322  0.053  986.6  36.98  -50.00
$MDCNAME:Scan_#3
$MDCDATA:1:14:2:3:4:9:12
 X  CD_Signal  Error  Current  Delta_Signal  CD_Dynode  Jacket_Temp.  Probe_Temp.
260.000  -1.980  0.048  0.995  -0.020  218.8  36.98  -50.00
259.000  -1.934  0.048  0.995  -0.019  219.4  36.98  -50.00
258.000  -1.958  0.048  0.995  -0.019  219.9  36.99  -50.00
257.000  -1.941  0.048  0.995  -0.019  220.6  36.99  -50.00
256.000  -1.978  0.048  0.995  -0.020  221.2  36.99  -50.00
255.000  -1.920  0.048  0.995  -0.019  221.7  36.98  -50.00
254.000  -1.804  0.048  0.995  -0.018  222.4  36.99  -50.00
253.000  -1.811  0.048  0.995  -0.018  222.9  36.99  -50.00
252.000  -1.851  0.048  0.995  -0.018  223.6  36.98  -50.00
251.000  -1.815  0.048  0.995  -0.018  224.1  36.99  -50.00
250.000  -1.866  0.048  0.995  -0.019  224.6  36.98  -50.00
249.000  -1.862  0.048  0.995  -0.019  225.0  36.99  -50.00
248.000  -1.763  0.048  0.995  -0.018  225.5  36.99  -50.00
247.000  -1.841  0.048  0.995  -0.018  225.9  36.99  -50.00
246.000  -1.904  0.048  0.995  -0.019  226.5  36.99  -50.00
245.000  -1.906  0.048  0.995  -0.019  226.9  36.98  -50.00
244.000  -1.938  0.048  0.995  -0.019  227.5  36.98  -50.00
243.000  -1.895  0.048  0.995  -0.019  228.0  36.99  -50.00
242.000  -1.896  0.048  0.995  -0.019  228.6  36.99  -50.00
241.000  -1.929  0.048  0.995  -0.019  229.2  36.99  -50.00
240.000  -1.909  0.048  0.995  -0.019  229.9  36.99  -50.00
239.000  -1.865  0.048  0.995  -0.019  230.7  36.99  -50.00
238.000  -1.893  0.048  0.995  -0.019  231.4  36.98  -50.00
237.000  -1.945  0.048  0.995  -0.019  232.3  36.98  -50.00
236.000  -1.861  0.048  0.995  -0.019  233.3  36.99  -50.00
235.000  -1.960  0.048  0.995  -0.019  234.3  36.99  -50.00
234.000  -1.999  0.048  0.995  -0.020  235.6  36.99  -50.00
233.000  -1.869  0.048  0.995  -0.019  236.8  36.99  -50.00
232.000  -1.882  0.048  0.995  -0.019  238.0  36.99  -50.00
231.000  -1.892  0.048  0.995  -0.019  239.2  36.99  -50.00
230.000  -1.945  0.048  0.995  -0.019  240.4  36.99  -50.00
229.000  -1.975  0.048  0.995  -0.020  241.7  36.99  -50.00
228.000  -1.955  0.048  0.995  -0.019  243.2  36.99  -50.00
227.000  -1.823  0.048  0.995  -0.018  244.6  36.98  -50.00
226.000  -1.692  0.048  0.995  -0.017  246.1  36.98  -50.00
225.000  -1.783  0.048  0.995  -0.018  247.5  36.98  -50.00
224.000  -1.840  0.048  0.995  -0.018  249.1  36.98  -50.00
223.000  -1.571  0.048  0.995  -0.016  250.7  36.98  -50.00
222.000  -1.672  0.048  0.995  -0.017  252.3  36.98  -50.00
221.000  -1.731  0.048  0.995  -0.017  253.8  36.98  -50.00
220.000  -1.529  0.048  0.994  -0.015  255.3  36.98  -50.00
219.000  -1.633  0.048  0.994  -0.016  256.8  36.98  -50.00
218.000  -1.495  0.048  0.994  -0.015  258.2  36.98  -50.00
217.000  -1.584  0.048  0.995  -0.016  259.6  36.99  -50.00
216.000  -1.511  0.048  0.994  -0.015  260.9  36.98  -50.00
215.000  -1.431  0.048  0.994  -0.014  262.3  36.98  -50.00
214.000  -1.581  0.048  0.994  -0.016  263.7  36.98  -50.00
213.000  -1.380  0.048  0.994  -0.014  265.3  36.99  -50.00
212.000  -1.730  0.048  0.994  -0.017  266.9  36.99  -50.00
211.000  -1.751  0.048  0.994  -0.017  268.9  36.99  -50.00
210.000  -1.767  0.048  0.994  -0.018  271.3  36.99  -50.00
209.000  -1.843  0.048  0.994  -0.018  274.3  36.99  -50.00
208.000  -2.163  0.048  0.994  -0.022  277.8  36.99  -50.00
207.000  -2.348  0.048  0.994  -0.023  281.4  36.99  -50.00
206.000  -2.201  0.048  0.994  -0.022  284.5  36.99  -50.00
205.000  -2.750  0.048  0.994  -0.027  287.3  36.98  -50.00
204.000  -2.841  0.048  0.994  -0.028  290.8  36.98  -50.00
203.000  -3.240  0.048  0.994  -0.032  295.7  36.98  -50.00
202.000  -3.255  0.048  0.994  -0.032  301.0  36.98  -50.00
201.000  -3.692  0.048  0.994  -0.037  306.0  36.98  -50.00
200.000  -3.694  0.048  0.994  -0.037  313.3  36.98  -50.00
199.000  -4.047  0.048  0.993  -0.040  325.9  36.98  -50.00
198.000  -4.187  0.048  0.993  -0.042  345.6  36.98  -50.00
197.000  -4.234  0.048  0.993  -0.042  375.0  36.98  -50.00
196.000  -4.481  0.048  0.992  -0.044  419.3  36.99  -50.00
195.000  -4.623  0.048  0.991  -0.046  488.2  36.98  -50.00
194.000  -6.969  0.048  0.989  -0.069  597.9  36.99  -50.00
193.000  -3.953  0.048  0.987  -0.039  771.4  36.99  -50.00
192.000  -4.358  0.051  0.828  -0.035  991.1  36.99  -50.00
191.000  -11.152  0.052  0.350  -0.039  988.0  36.99  -50.00
190.000  -12.858  0.052  0.321  -0.041  986.6  36.99  -50.00
$ENDDATA

$CONFIGURATION
$EXPNAME:13_500ugml_37c #1
$NDATAPOINTS:71
$VERSION:v3.48
$EXTYPE:1
$EXNAME:13_500ugml_37c
$EXDESC:13_500ugml_37c
$EXNUMBER:11
$CDDC:1.000000
$CDHV:280.000000
$FLHV:75.000000
$QCHV:0.000000
$MONOWL:260.000000
$MONOBW:1.000000
$MONOSW:0.568298
$TEMPSP:37.000000
$TEMPDB:0.100000
$TEMPSYROFF:0.000000
$TEMPRATE:5.000000
$TEMPET:0.000000
$WLSTART:260.000000
$WLEND:190.000000
$WLEVERY:1.000000
$WLFILTER:0.333000
$WLREPEATS:3
$WLWAIT:0.000000
$WLSS:1
$FLSCSTART:400.000000
$FLSCEND:300.000000
$FLSCSTEP:1.000000
$FLSCREPEATS:1
$FLSCWAITTIME:0.000000
$FLSCAVETIME:1.000000
$FWLWL:550.000000
$KINSTART:0.000000
$KINEND:60.000000
$KININTERVAL:1.000000
$KINTC:0.500000
$KINROTLOOPTIME:0.000000
$TEMPSTART:16.000000
$TEMPEND:90.000000
$TEMPSTEP:5.000000
$TEMPSS:1
$TEMPSUNSORT:0
$AVETIME:3.000000
$TEMPREVERSESCAN:0
$TEMPHOLDTIME:0.000000
$TEMPRETURN:0
$CONCINITTITRANT:0         
$CONCSYRTITRANT:0.015     
$CONCINITSAMPLE:0         
$CONCSYRSAMPLE:0         
$CONCCELLVOL:2.500000
$CONCAVETIME:30.000000
$CONCTARGET0:0.000101  
$CONCTARGET1:0         
$CONCTARGET2:0         
$CONCSTEP0:1e-06     
$CONCSTEP1:0         
$CONCSTEP2:0         
$CONCINCREASEVOL:1
$CONCCELLMAX:3.000000
$CONCCELLMIN:1.200000
$CONCSTIRTIME0:0.500000
$CONCSTIRTIME1:0.500000
$CONCSTIRTIME2:0.500000
$PHEND:8.000000
$PHINTERVAL:0.500000
$PHSTIRTIME:0.500000
$PHMAXVOL:1800.000000
$PHDB:0.010000
$PHINCREASE:1
$PHCELLVOL:1800.000000
$PHINITSYR:0         
$PHINITCELL:1e-06     
$SHRSTART:0.000000
$SHREND:60.000000
$SHRRATE:1.000000
$SHRAVETIME:1.000000
$SHRATEND:0
$FLAVETIME:0.500000
$FLWL:280.000000
$STIRVALUE:50
$STIRDURING:1
$STIRDELAYTIME:0.100000
$ROTENABLE:1
$ROTSTIRTIME:0.100000
$ROTDESC1:
$ROTDESC2:
$ROTDESC3:
$ROTDESC4:
$ROTDESC5:
$SAVEBITS:200783
$STRINGENCY:4
$ERRORLEVEL:3
$ABSORB:3.500000
$DSPATH:C:\DATA\Chilkoti Lab\Yulia\30jan2023
$PMTMODE:1
$QCCORRECT:0
$AUTOSLIT:0
$ECOUNT:100
$COLLECT:1
$STDDEVLIM:1.000000
$ABSERROR:1.000000
$DABSERROR:1.000000
$MDY:1:30:2023
$HMS:13:31:47
$SYRTVOL0:500.000000
$SYRTVOL1:500.000000
$TSYRDESC1:
$TSYRDESC2:
$CDOFFSET:0.000000
$SEWHILE:0
$SEINTERVAL:1
$SAVEHDALWAYS:1
$COLORTABLE:0:0:0:255
$COLORTABLE:1:0:255:0
$COLORTABLE:2:255:0:0
$COLORTABLE:3:255:0:255
$COLORTABLE:4:255:255:0
$COLORTABLE:5:0:0:192
$COLORTABLE:6:0:192:0
$COLORTABLE:7:0:192:192
$COLORTABLE:8:192:0:0
$COLORTABLE:9:192:0:192
$COLORTABLE:10:192:192:0
$COLORTABLE:11:192:192:192
$COLORTABLE:12:112:112:240
$COLORTABLE:13:112:240:112
$COLORTABLE:14:112:240:240
$COLORTABLE:15:240:112:112
$COLORTABLE:16:240:240:112
$COLORTABLE:17:192:192:240
$COLORTABLE:18:192:240:192
$COLORTABLE:19:192:240:240
$COLORTABLE:20:0:255:0
$COLORTABLE:21:0:255:255
$COLORTABLE:22:255:0:0
$COLORTABLE:23:255:0:255
$COLORTABLE:24:255:255:0
$COLORTABLE:25:0:0:192
$COLORTABLE:26:0:192:0
$COLORTABLE:27:0:192:192
$COLORTABLE:28:112:112:192
$COLORTABLE:29:112:192:112
$COLORTABLE:30:112:192:192
$COLORTABLE:31:192:112:112
$COLORTABLE:32:192:112:192
$COLORTABLE:33:192:192:112
$COLORTABLE:34:192:192:192
$COLORTABLE:35:80:80:160
$COLORTABLE:36:80:160:80
$COLORTABLE:37:80:160:160
$COLORTABLE:38:160:80:80
$COLORTABLE:39:160:80:160
$COLORTABLE:40:160:160:80
$COLORTABLE:41:160:160:160
$COLORTABLE:42:144:144:144
$COLORTABLE:43:144:144:224
$COLORTABLE:44:144:224:144
$COLORTABLE:45:144:224:224
$COLORTABLE:46:224:144:144
$COLORTABLE:47:224:144:224
$ENDCONFIGURATION
