# Supplementary material for: Synthetic intrinsically disordered protein fusion tags that enhance protein solubility
Source: Nat Commun. 2024 May 2;15:3727. doi: 10.1038/s41467-024-47519-7 (PMC11066018; doi:10.1038/s41467-024-47519-7)
Supplement: Supplementary file 7 — Source Files [file 41467_2024_47519_MOESM7_ESM.zip › source files/SEQUENCING/IDP/SynIDP2-T7-Term.seq]

>YS02-T7-Term_C07.ab1
NNNNNNNNNNNNNNNNNNNNNNNNNNNNNNNNCGGCTTTGTTAGCAGCCGGATCTCAGTGGTGGTGGTGGTGGTGCTCGA
GTGCGGCCGCAAGCTTGTCGACGGAGCTCGAATACGGATCCTGAAGATCATCATTAGCCGTGATGGTGATGGTGATGGCC
CTGAAAATACAGGTTTTCACCTGGTGTACCATGAGTCCCAGGGGTTCCATGCGTACCCGGAGTACCGTGAGTTCCTGGAG
TGCCATGTGTACCTGGTGTACCATGAGTCCCAGGGGTTCCATGCGTACCCGGAGTACCGTGAGTTCCTGGAGTGCCATGT
GTACCTGGTGTACCATGAGTCCCAGGGGTTCCATGCGTACCCGGAGTACCGTGAGTTCCTGGAGTGCCATGTGTACCTGG
TGTACCATGAGTCCCAGGGGTTCCATGCGTACCCGGAGTACCGTGAGTTCCTGGAGTGCCATGTGTACCTGGTGTACCAT
GAGTCCCAGGGGTTCCATGCGTACCCGGAGTACCGTGAGTTCCTGGAGTGCCATGTGTACCTGGTGTACCATGAGTCCCA
GGGGTTCCATGCGTACCCGGAGTACCGTGAGTTCCTGGAGTGCCATGTGTACCTGGTCCTTTGCTCATATGTACTCCTCC
TTCTTAAAGTTAAACAAAATTATTTCTAGAGGGGAATTGTTATCCGCTCACAATTCCCCTATAGTGAGTCGTATTAATTT
CGCGGGATCGAGATCTCGATCCTCTACGCCGGACGCATCGTGGCCGGCATCACCGGCGCCACAGGTGCGGTTGCTGGCGC
CTATATCGCCGACATCACCGATGGGGAAGATCGGGCTCGCCACTTCGGGCTCATGAGCGCTTGTTTCGGCGTGGGTATGG
TGGCANGCCCCGTGGCCGGGGGACTGTTGGGCGCCATCTCCTTGCATGCACCATTCCTTGCGGCGGNNTGCTCAACGGCC
TCAACCTACTACTGGGCTGCTTCCTAATGCNNAGTCGCATAAGGNNAGCGTCNAGNTCCCNGANNNCATCGAATGGCGCA
AAACCTTN
