# Supplementary material for: Synthetic intrinsically disordered protein fusion tags that enhance protein solubility
Source: Nat Commun. 2024 May 2;15:3727. doi: 10.1038/s41467-024-47519-7 (PMC11066018; doi:10.1038/s41467-024-47519-7)
Supplement: Supplementary file 7 — Source Files [file 41467_2024_47519_MOESM7_ESM.zip › source files/SEQUENCING/IDP_TDT/IDP1TdT-T7.seq]

>YS01-T7_A06.ab1
NNNNNNNNNNNNNNNNTNNNNCTANNNTNATTTTGNTTAACTTTAAGAAGGAGGAGTACATATGAGCAAAGGACCAGGTC
AAAGTGGACTCCCAGGACAATCTGGCTTACCCGGACAGAGCGGTCTTCCAGGGCAATCAGGCTTACCAGGTCAAAGTGGA
CTCCCAGGACAATCTGGCTTACCCGGACAGAGCGGTCTTCCAGGGCAATCAGGCTTACCAGGTCAAAGTGGACTCCCAGG
ACAATCTGGCTTACCCGGACAGAGCGGTCTTCCAGGGCAATCAGGCTTACCAGGTCAAAGTGGACTCCCAGGACAATCTG
GCTTACCCGGACAGAGCGGTCTTCCAGGGCAATCAGGCTTACCAGGTCAAAGTGGACTCCCAGGACAATCTGGCTTACCC
GGACAGAGCGGTCTTCCAGGGCAATCAGGCTTACCAGGTCAAAGTGGACTCCCAGGACAATCTGGCTTACCCGGACAGAG
CGGTCTTCCAGGGCAATCAGGCTTACCAGGTGAAAACCTGTATTTTCAGGGCCATCATCATCACCACCACGGCGACCCGC
TGCAAGCTGTGCATCTGGGCCCCCGTAAGAAACGCCCGCGTCAGCTGGGCACCCCGGTTGCCAGCACCCCGTATGACATT
CGTTTCCGCGACTTAGTTCTGTTCATCTTAGAAAAGAAAATGGGCACAACGCGTCGTGCTTTTCTCATGGAACTGGCTCG
TCGTAAAGGCTTCCGTGTGGAAAACGAACTGTCGGATAGCGTGACGCATATTGTCGCTGAAAACAACTCGGGTAGCGATG
TTCTGGAATGGCTGCAGCTGCAGAACATTAAAGCCTCTTCCGAACTGGAGTTGCTCGATATCAGTTGGCTGANTGAATGC
ATGGGCGCCGGCAAACCGGTGGAAATGATGGGTCGTCACCAGCTGGTTGTGAACCGTAACAGCTCGCCAAGCCCAGTGCC
GGGCAGCCAGAACGTGCCGNNNCCCGCCGTGAAAAAATTAGTCAGTATGNNNGNCANCGCCGTACGAN
