# Supplementary material for: Synthetic intrinsically disordered protein fusion tags that enhance protein solubility
Source: Nat Commun. 2024 May 2;15:3727. doi: 10.1038/s41467-024-47519-7 (PMC11066018; doi:10.1038/s41467-024-47519-7)
Supplement: Supplementary file 7 — Source Files [file 41467_2024_47519_MOESM7_ESM.zip › source files/SEQUENCING/IDP_TDT/IDP3TdT-T7-Term.seq]

>YS03-T7-Term_F06.ab1
NNNNNNNNNNNNNNNNNNTCNTTCGGGCTTTGTTAGCAGCCGGATCTCAGTGGTGGTGGTGGTGGTGCTCGAGTGCGGCC
GCAAGCTTGTCGACGGAGCTCGAATTCGGATCCTGAAGATCATTATTATCAGCCTTATTACGCGTTACGTTCCCACGGTT
CAATATAATCCAGACCAAGGTGCGCAAAAATTTCTTCCTCGGATTCCGCCTCTAAGAACACACGCTTGGTACGATCGTAT
AACGCATGGTTGTCCAGCATCATTTTACGTTCATGGGTCGCATAACGACGCAGATCACGCTCAAACTGACGGCTCCCGGT
CCAGCCCAGAAGCGCGAAAGCACGGCGGTCATACGGGCACATCACTAAGTCCACGCGGATCGCTTTCCACCCTTTGCCTT
CCTGCTGACCAGATTTTTCAGAGTGGACACGACCATGATCGAGTTTCAAGATTAAAAAACATTTCTGGAAATGATCCAGT
GCGTCTACTTTACGGCTCGGCTGTTTAAATTTTTCGAATGTAGACTCCAGAATATCGCAATACAGCAGGAGGCCCTGCTG
TTTCCAAAAATCCGTGACTTTATGCAACAGCTGCTGTTCTTCGTCTTCGGTGGCTTCCGGACTTGTAATCAGGAAATCCA
CGTCGTGGCCGGTCATTTTACCACGACGAAAGCCGCCGGTCATGGTCACCAGGGCGTCCGGCAGGAAGGTCACTACGGCT
TCTTTCACCAGCATGCTCACTGCCTCAGCCTCCGGACGGTTTACACAGGAAACTAAATCTTCATAGTACAGAAAGCCCGC
TTTCTGCATCTGGGTAAAACGCANGCTTTTATCAGACTGAATCTTAGATAAGGTACGAAAGCCCATGCGAAACCATTTCT
CCGCAGTTTTCANGCCAACGCCGAACACGCTGGTGAAGAGTTTGANNNTNNGTAGCGTTCATCATTCAGCACAGCCTTTG
CTTCGCTAGATTCACCATCTTCGATGATACCTTCAATGATGCTTTTTACTTTATCACCCAGGNAAGGAN
