# Supplementary material for: Synthetic intrinsically disordered protein fusion tags that enhance protein solubility
Source: Nat Commun. 2024 May 2;15:3727. doi: 10.1038/s41467-024-47519-7 (PMC11066018; doi:10.1038/s41467-024-47519-7)
Supplement: Supplementary file 7 — Source Files [file 41467_2024_47519_MOESM7_ESM.zip › source files/SEQUENCING/IDP_TDT/IDP3TdT-T7.seq]

>YS03-T7_C06.ab1
NNNNNNNNNNNNNNNNNNNNNNNNNNTNNNTCNNNNNNTTTTGNNNCTTTAAGAAGGAGGAGTACATATGAGCAAAGGAC
CAGGTGCCGGTGCAATCCCAGGGGCTGAAGCTATTCCAGGAGCGGGAGCCATACCCGGAGCAGGCGCAATACCAGGTGCC
GGTGCAATCCCAGGGGCTGAAGCTATTCCAGGAGCGGGAGCCATACCCGGAGCAGGCGCAATACCAGGTGCCGGTGCAAT
CCCAGGGGCTGAAGCTATTCCAGGAGCGGGAGCCATACCCGGAGCAGGCGCAATACCAGGTGCCGGTGCAATCCCAGGGG
CTGAAGCTATTCCAGGAGCGGGAGCCATACCCGGAGCAGGCGCAATACCAGGTGCCGGTGCAATCCCAGGGGCTGAAGCT
ATTCCAGGAGCGGGAGCCATACCCGGAGCAGGCGCAATACCAGGTGCCGGTGCAATCCCAGGGGCTGAAGCTATTCCAGG
AGCGGGAGCCATACCCGGAGCAGGCGCAATACCAGGTGAAAACCTGTATTTTCAGGGCCATCATCATCACCACCACGGCG
ACCCGCTGCAAGCTGTGCATCTGGGCCCCCGTAAGAAACGCCCGCGTCAGCTGGGCACCCCGGTTGCCAGCACCCCGTAT
GACATTCGTTTCCGCGACTTAGTTCTGTTCATCTTAGAAAAGAAAATGGGCACAACGCGTCGTGCTTTTCTCATGGAACT
GGCTCGTCGTAAAGGCTTCCGTGTGGAAAACGAACTGTCGGATAGCGTGACGCATATTGTCGCTGAAAACAACTCGGGTA
GCGATGTTCTGGAATGGCTGCAGCTGCAGAACATTAAAGCCTCTTCCGAACTGGAGTTGCTCGATATCAGTTGGCTGATT
GAATGCATGGGCGCCGGCAAACCGGTGGAANTGATGGGTCGTCACCAGCTGGTTGTGAACCGTAACAGCTCGCCAGCCCA
GTGCCGGGCAGCNANAACGTGCCGGCGCCCGNCGTGAAAAAATTAGTCAGTATGCNTGTCANCGCCGTACGACCCNTAAN
ANTATAACCNNNNNNNTACNNN
