# Supplementary material for: Synthetic intrinsically disordered protein fusion tags that enhance protein solubility
Source: Nat Commun. 2024 May 2;15:3727. doi: 10.1038/s41467-024-47519-7 (PMC11066018; doi:10.1038/s41467-024-47519-7)
Supplement: Supplementary file 7 — Source Files [file 41467_2024_47519_MOESM7_ESM.zip › source files/SEQUENCING/IDP_TDT/IDP2TdT-T7.seq]

>YS02-T7_B06.ab1
NNNNNNNNNNNNNNNNNNTTNNNNNNTNNNNNNNTTTTGNTTNNTTTAAGAAGGAGGAGTACATATGAGCAAAGGACCAG
GTACACATGGCACTCCAGGAACTCACGGTACTCCGGGTACGCATGGAACCCCTGGGACTCATGGTACACCAGGTACACAT
GGCACTCCAGGAACTCACGGTACTCCGGGTACGCATGGAACCCCTGGGACTCATGGTACACCAGGTACACATGGCACTCC
AGGAACTCACGGTACTCCGGGTACGCATGGAACCCCTGGGACTCATGGTACACCAGGTACACATGGCACTCCAGGAACTC
ACGGTACTCCGGGTACGCATGGAACCCCTGGGACTCATGGTACACCAGGTACACATGGCACTCCAGGAACTCACGGTACT
CCGGGTACGCATGGAACCCCTGGGACTCATGGTACACCAGGTACACATGGCACTCCAGGAACTCACGGTACTCCGGGTAC
GCATGGAACCCCTGGGACTCATGGTACACCAGGTGAAAACCTGTATTTTCAGGGCCATCATCATCACCACCACGGCGACC
CGCTGCAAGCTGTGCATCTGGGCCCCCGTAAGAAACGCCCGCGTCAGCTGGGCACCCCGGTTGCCAGCACCCCGTATGAC
ATTCGTTTCCGCGACTTAGTTCTGTTCATCTTAGAAAAGAAAATGGGCACAACGCGTCGTGCTTTTCTCATGGAACTGGC
TCGTCGTAAAGGCTTCCGTGTGGAAAACGAACTGTCGGATAGCGTGACGCATATTGTCGCTGAAAACAACTCGGGTAGCG
ATGTTCTGGAATGGCTGCAGCTGCAGAACATTAAAGCCTCTTCCGAACTGGAGTTGCTCGATATCAGTTGGCTGATTGAA
TGCATGGGCGCCGGCAAACCGGTGGAAATGATGGGTCGTCACCAGCTGGTTGTGAACCGTAACAGCTCGCCAAGCCCANT
GCCGGGCAGCCAGAACGTGCCGGCNNCCGCCGTGAAAAAATTANTCAGNNNGNNNNTCANNGCCGTACGACCCTTANCAA
TTN
