# Supplementary material for: Synthetic intrinsically disordered protein fusion tags that enhance protein solubility
Source: Nat Commun. 2024 May 2;15:3727. doi: 10.1038/s41467-024-47519-7 (PMC11066018; doi:10.1038/s41467-024-47519-7)
Supplement: Supplementary file 7 — Source Files [file 41467_2024_47519_MOESM7_ESM.zip › source files/SEQUENCING/IDP_Z2LO10/2-Z2LO10-T7-Term.seq]

>24-Z2LO10_3-T7-Term_C07.ab1
NNNNNNNNNNNNNNNTTCGNGCTTTGTTAGCAGCCGGATCTCAGTGGTGGTGGTGGTGGTGCTCGAGTGCGGCCGCAAGC
TTGTCGACGGAGCTCGAATACGGATCCTGAAGATCATTATTATCATTTAAGATCTTCACGGGGCGGTTTACCTGGCTGGC
TTGCGTAGTCGGGAAGGGCACTGATCGCTTGTTCTTTGTCAGGAATCGAAGAGGGTTCTAAATCACCTCCCACATTGCGA
GGGTCCGTGGGGATTGCTGACGGAATCACTACAGTACGTTCCGCAAGGGGCCAGCCCAGAATGGTCTCTAAACGACCGCC
CTCTTCTTCGGGTCCCGTGATTGCGTCTAAGCGAAGAGGTAAAGGGTGTCCGATCAAGCGCTCCACTTCACCTGCAGCTT
CGGGCGCGGCCAATGTCAAGGATGTGCGGTAGAAACCCGGAAGGGATGAGCGAGGGACGTAGACGCGTAACAGCGCTCCA
TTGCGGATACGCCCAGCCGCGTCAGGCTCCTGGTCCTGGGCATAGCCGTAAGCAAGAGCCGGGTCCCCCGCAATATAAAA
GCCACGCCAGATTGCATCTAAATCCTGGGAGCGTGCACGCACACCCCCGAAGACAATAGATTGAGCTGCCTCCAGGAACG
TCCCATGATACCCTACAAAGACATAGCCGCGTTCCTCCAACTGGCGATGTGCCTGCAGCAAGCGTTCTACGGTCCAATTT
TGTGTACCGCGAGTCGAAAAGGAAACATCTCCACCATCACCTAAAAACTCAGCCCCCGTCGGTGACCCACCCAACTGTTC
CCAGCCGCGAGGCTGGCGATGACGCCCTCCGGACGCTTTGCTCCCACCGCCTCCTTTNNCGCTTGGGCGTCGTTTAATTT
TTTTGCCTCCGCCAGCAAATTTGCACTTTGACTCGGGTCGTCGACAGACTGGCAATAAATGCGGTCATTTGCCATCCATT
AAGATTGGGCNNNTGCGGATCTCNTCCCAGGCGCCACATCTCCTGTGACTATATCNACNCNTTGGGTNCTGNNNGTCNTC
ANTTTTCGNTCGCTANNGTANCANTTTGANANGNCATCTACCANANCNNTAAATGCTGTCATTTGCNANCNTTAANN
