# Supplementary material for: Synthetic intrinsically disordered protein fusion tags that enhance protein solubility
Source: Nat Commun. 2024 May 2;15:3727. doi: 10.1038/s41467-024-47519-7 (PMC11066018; doi:10.1038/s41467-024-47519-7)
Supplement: Supplementary file 7 — Source Files [file 41467_2024_47519_MOESM7_ESM.zip › source files/SEQUENCING/IDP_Z2LO10/3_Z2LO10-T7-Term.seq]

>YS11-T7-Term_G03.ab1
NNNNNNNNNNNNNNNNNNNNNNNTCNGGCTTNNNTAGCAGCCGGATCTCAGTGGTGGTGGTGGTGGTGCTCGAGTGCGGC
CGCAAGCTTGTCGACGGAGCTCGAATACGGATCCTGAAGATCATTATTATCATTTAAGATCTTCACGGGGCGGTTTACCT
GGCTGGCTTGCGTAGTCGGGAAGGGCACTGATCGCTTGTTCTTTGTCAGGAATCGAAGAGGGTTCTAAATCACCTCCCAC
ATTGCGAGGGTCCGTGGGGATTGCTGACGGAATCACTACAGTACGTTCCGCAAGGGGCCAGCCCAGAATGGTCTCTAAAC
GACCGCCCTCTTCTTCGGGTCCCGTGATTGCGTCTAAGCGAAGAGGTAAAGGGTGTCCGATCAAGCGCTCCACTTCACCT
GCAGCTTCGGGCGCGGCCAATGTCAAGGATGTGCGGTAGAAACCCGGAAGGGATGAGCGAGGGACGTAGACGCGTAACAG
CGCTCCATTGCGGATACGCCCAGCCGCGTCAGGCTCCTGGTCCTGGGCATAGCCGTAAGCAAGAGCCGGGTCCCCCGCAA
TATAAAAGCCACGCCAGATTGCATCTAAATCCTGGGAGCGTGCACGCACACCCCCGAAGACAATAGATTGAGCTGCCTCC
AGGAACGTCCCATGATACCCTACAAAGACATAGCCGCGTTCCTCCAACTGGCGATGTGCCTGCAGCAAGCGTTCTACGGT
CCAATTTTGTGTACCGCGAGTCGAAAAGGAAACATCTCCACCATCACCTAAAAACTCAGCCCCCGTCGGTGACCCACCCA
ACTGTTCCCAGCCGCGAGGCTGGCGATGACGCCCTCCGGACGCTTTGCTCCCACCGCCTCCTTTANGCGCTTGGGCGTCG
TTTAATTTTTTTGCCTCCGCCAGCAAATTTGCACTTTGACTCNNTCGTCNACAAGACTGGCAATAAATGCGGTCATTTGC
CATCNNTNAGANNGNNNGTTGCGGNTCTNTNCCAGGCCGCCCACATCTCCTTGTGAANTTATNTCCACANCNTNGGNNCN
GCNCNNCNTCNATTNTTCNCTNNCTAACNNNNNCANTTGANNNNNNNANNTNCNANNNCNANAANGNNNNNNTNNCNNNN
NNNNTNNNNNGNNNNGANNNNNTCCCANGCNNNNNN
